# Supplementary material for: Tris(2,6-dibenzoyl-4-methyl­phenolato-κ2 O 1,O 2)cobalt(III)
Source: Acta Crystallogr Sect E Struct Rep Online. 2014 Jan 29;70(Pt 2):m67–8. doi: 10.1107/S1600536814001664 (PMC3998268; doi:10.1107/S1600536814001664)
Supplement: Supplementary file 1 [file e-70-00m67-sup1.cif]

##############################################################################
#                                                                            #
# This CIF contains the data in a paper accepted for publication in          #
# Acta Crystallographica Section E. It conforms to the requirements of       #
# Notes for Authors for Acta Crystallographica Section E, and has been       #
# peer reviewed under the auspices of the IUCr Commission on Journals.       #
#                                                                            #
# Full details of the Crystallographic Information File format               #
# are given in the paper "The Crystallographic Information File (CIF):       #
# a New Standard Archive File for Crystallography" by S. R. Hall, F. H.      #
# Allen and I. D. Brown [Acta Cryst. (1991), A47, 655-685].                  #
#                                                                            #
# The current version of the core CIF dictionary is obtainable from          #
# ftp://ftp.iucr.org/pub/cif_core.dic.                                       #
#                                                                            #
# Software is freely available for graphical display of the structure(s)     #
# in this CIF. For information consult the CIF software page                 #
# http://www.iucr.org/resources/cif/software.                                #
#                                                                            #
# This file may be used for bona fide research purposes within the           #
# scientific community so long as proper attribution is given to the journal # 
# article from which it was obtained.                                        #
#                                                                            #
##############################################################################
data_I
_audit_creation_method     SHELXL-97
_journal_date_recd_electronic     2014-01-22
_journal_date_accepted     2014-01-23
_journal_name_full     'Acta Crystallographica, Section E'
_journal_year     2014
_journal_volume     70
_journal_issue      2
_journal_page_first     m67
_journal_page_last     m68
_journal_paper_category     QM
_journal_paper_doi     10.1107/S1600536814001664
_journal_coeditor_code     HG5379
_publ_contact_author_name     'Butcher, Ray J.'
_publ_contact_author_address
;
Department of Chemistry
Howard University
525 College Street NW,
Washington, DC 20059, USA
;
_publ_contact_author_email     rbutcher99@yahoo.com
_publ_contact_author_fax     '202 806-5442'
_publ_contact_author_phone     '703 585-6631'
_publ_section_title
;
Tris(2,6-dibenzoyl-4-methylphenolato-\k^2^<i>O</i>^1^,<i>O</i>^2^)cobalt(III)
;
loop_
    _publ_author_name
    _publ_author_address
    'Gupta, Abhishek K.'
;
Department of Material Science and Metallurgical Engineering,
Maulana Azad National Institute of Technology, Bhopal 462 051, India
;
    'Srivastava, Sanjay'
;
Department of Material Science and Metallurgical Engineering,
Maulana Azad National Institute of Technology, Bhopal 462 051, India
;
    'Butcher, Ray J.'
;
Department of Chemistry
Howard University
525 College Street NW,
Washington, DC 20059, USA
;
_database_code_depnum_ccdc_archive     'CCDC 982976'
_chemical_name_systematic
;
Tris(2,6-dibenzoyl-4-methylphenolato-\k^2^<i>O</i>^1^,<i>O</i>^2^)cobalt(III)
;
_chemical_name_common     ?
_chemical_formula_moiety     'C63 H45 Co O9'
_chemical_formula_sum     'C63 H45 Co O9'
_chemical_formula_iupac     '[Co (C21 H15 O3)3]'
_chemical_formula_weight     1004.92
_chemical_melting_point     ?
_symmetry_cell_setting     monoclinic
_symmetry_space_group_name_H-M     'P 21/c'
_symmetry_space_group_name_Hall     '-P 2ybc'
loop_
    _symmetry_equiv_pos_as_xyz
    'x, y, z'
    '-x, y+1/2, -z+1/2'
    '-x, -y, -z'
    'x, -y-1/2, z-1/2'
_cell_length_a     11.2858(3)
_cell_length_b     17.5442(4)
_cell_length_c     24.7745(5)
_cell_angle_alpha     90.00
_cell_angle_beta     92.8922(19)
_cell_angle_gamma     90.00
_cell_volume     4899.12(19)
_cell_formula_units_Z     4
_cell_measurement_reflns_used     9359
_cell_measurement_theta_min     3.0853
_cell_measurement_theta_max     77.4059
_cell_measurement_temperature     123(2)
_exptl_crystal_description     prism
_exptl_crystal_colour     'dark brown'
_exptl_crystal_size_max     0.4644
_exptl_crystal_size_mid     0.1790
_exptl_crystal_size_min     0.1512
_exptl_crystal_density_diffrn     1.362
_exptl_crystal_density_meas     ?
_exptl_crystal_density_method     'not measured'
_exptl_crystal_F_000     2088
_exptl_absorpt_coefficient_mu     3.252
_exptl_absorpt_correction_type     analytical
_exptl_absorpt_process_details
;
[CrysAlis PRO (Agilent, 2012), based on expressions derived by Clark &
Reid
(1995)]
;
_exptl_absorpt_correction_T_min     0.477
_exptl_absorpt_correction_T_max     0.705
_exptl_special_details
;
CrysAlisPro (Agilent Technologies, 2012)
Analytical numeric absorption correction using a multifaceted crystal
model based on expressions derived by R.C. Clark & J.S. Reid.
(Clark, R. C. & Reid, J. S. (1995). Acta Cryst. A51, 887-897)
;
_diffrn_ambient_temperature     123(2)
_diffrn_radiation_type     CuK\a
_diffrn_radiation_wavelength     1.54184
_diffrn_radiation_source     'Enhance (Cu) X-ray Source'
_diffrn_radiation_monochromator     graphite
_diffrn_measurement_device_type     'Agilent Xcalibur (Ruby, Gemini)'
_diffrn_measurement_method     '\w scans'
_diffrn_detector_area_resol_mean     10.5081
_diffrn_reflns_number     21885
_diffrn_reflns_av_R_equivalents     0.0452
_diffrn_reflns_av_sigmaI/netI     0.0537
_diffrn_reflns_theta_min     3.57
_diffrn_reflns_theta_max     77.62
_diffrn_reflns_theta_full     67.50
_diffrn_measured_fraction_theta_max     0.971
_diffrn_measured_fraction_theta_full     0.998
_diffrn_reflns_limit_h_min     -13
_diffrn_reflns_limit_h_max     14
_diffrn_reflns_limit_k_min     -21
_diffrn_reflns_limit_k_max     15
_diffrn_reflns_limit_l_min     -31
_diffrn_reflns_limit_l_max     24
_diffrn_standards_number     ?
_diffrn_standards_interval_count     ?
_diffrn_standards_interval_time     ?
_diffrn_standards_decay_%     ?
_refine_special_details
;
Refinement of <i>F</i>^2^ against ALL reflections. The weighted <i>R</i>-factor
<i>wR</i> and goodness of fit <i>S</i> are based on <i>F</i>^2^, conventional
<i>R</i>-factors <i>R</i> are based on <i>F</i>, with <i>F</i> set to zero for
negative <i>F</i>^2^. The threshold expression of <i>F</i>^2^ >
\s(<i>F</i>^2^) is used only for calculating <i>R</i>-factors(gt) <i>etc</i>.
and is not relevant to the choice of reflections for refinement.
<i>R</i>-factors based on <i>F</i>^2^ are statistically about twice as large
as those based on <i>F</i>, and <i>R</i>- factors based on ALL data will be
even larger.
;
_reflns_number_total     10145
_reflns_number_gt     9001
_reflns_threshold_expression     I>2sigma(I)
_refine_ls_structure_factor_coef     Fsqd
_refine_ls_matrix_type     full
_refine_ls_R_factor_all     0.0627
_refine_ls_R_factor_gt     0.0553
_refine_ls_wR_factor_gt     0.1440
_refine_ls_wR_factor_ref     0.1535
_refine_ls_goodness_of_fit_ref     1.057
_refine_ls_restrained_S_all     1.057
_refine_ls_number_reflns     10145
_refine_ls_number_parameters     661
_refine_ls_number_restraints     0
_refine_ls_hydrogen_treatment     constr
_refine_ls_weighting_scheme     calc
_refine_ls_weighting_details
         'calc w=1/[\s^2^(Fo^2^)+(0.0765P)^2^+3.7684P] where P=(Fo^2^+2Fc^2^)/3'
_atom_sites_solution_hydrogens     geom
_atom_sites_solution_primary     direct
_atom_sites_solution_secondary     difmap
_refine_ls_shift/su_max     0.001
_refine_ls_shift/su_mean     0.000
_refine_diff_density_max     0.513
_refine_diff_density_min     -0.619
_refine_ls_extinction_method     none
_refine_ls_extinction_coef     ?
loop_
    _atom_type_symbol
    _atom_type_description
    _atom_type_scat_dispersion_real
    _atom_type_scat_dispersion_imag
    _atom_type_scat_source
    'C' 'C' 0.0181 0.0091
                         'International Tables Vol C Tables 4.2.6.8 and 6.1.1.4'
    'H' 'H' 0.0000 0.0000
                         'International Tables Vol C Tables 4.2.6.8 and 6.1.1.4'
    'O' 'O' 0.0492 0.0322
                         'International Tables Vol C Tables 4.2.6.8 and 6.1.1.4'
    'Co' 'Co' -2.3653 3.6143
                         'International Tables Vol C Tables 4.2.6.8 and 6.1.1.4'
_computing_data_collection     '<i>CrysAlis PRO</i> (Agilent, 2012)'
_computing_cell_refinement     '<i>CrysAlis PRO</i> (Agilent, 2012)'
_computing_data_reduction     '<i>CrysAlis PRO</i> (Agilent, 2012)'
_computing_structure_solution     '<i>SHELXS97</i> (Sheldrick, 2008)'
_computing_structure_refinement     '<i>SHELXL97</i> (Sheldrick, 2008)'
_computing_molecular_graphics     '<i>SHELXTL</i> (Sheldrick, 2008)'
_computing_publication_material     '<i>SHELXTL</i> (Sheldrick, 2008)'
loop_
    _atom_site_type_symbol
    _atom_site_label
    _atom_site_fract_x
    _atom_site_fract_y
    _atom_site_fract_z
    _atom_site_U_iso_or_equiv
    _atom_site_adp_type
    _atom_site_calc_flag
    _atom_site_refinement_flags
    _atom_site_occupancy
    _atom_site_symmetry_multiplicity
    _atom_site_disorder_assembly
    _atom_site_disorder_group
    Co Co 0.38732(3) 0.70424(2) 0.356917(14) 0.01928(11) Uani d . 1 1 . .
    O O1A 0.45006(16) 0.79710(9) 0.39056(7) 0.0241(4) Uani d . 1 1 . .
    O O2A 0.49775(14) 0.64526(9) 0.40544(6) 0.0219(3) Uani d . 1 1 . .
    O O3A 0.5460(2) 1.00708(13) 0.40380(12) 0.0520(6) Uani d . 1 1 . .
    C C1A 0.5392(2) 0.80635(14) 0.42384(10) 0.0226(5) Uani d . 1 1 . .
    C C2A 0.6100(2) 0.74622(14) 0.44765(9) 0.0227(5) Uani d . 1 1 . .
    C C3A 0.7176(2) 0.76390(15) 0.47654(10) 0.0246(5) Uani d . 1 1 . .
    H H3AA 0.7663 0.7233 0.4901 0.030 Uiso calc R 1 1 . .
    C C4A 0.7548(2) 0.83833(15) 0.48580(10) 0.0265(5) Uani d . 1 1 . .
    C C5A 0.6786(2) 0.89697(15) 0.46756(10) 0.0282(5) Uani d . 1 1 . .
    H H5AA 0.7003 0.9483 0.4753 0.034 Uiso calc R 1 1 . .
    C C6A 0.5727(2) 0.88278(14) 0.43856(10) 0.0261(5) Uani d . 1 1 . .
    C C7A 0.8731(2) 0.85516(16) 0.51452(11) 0.0316(5) Uani d . 1 1 . .
    H H7AA 0.9184 0.8078 0.5192 0.047 Uiso calc R 1 1 . .
    H H7AB 0.8603 0.8775 0.5500 0.047 Uiso calc R 1 1 . .
    H H7AC 0.9175 0.8912 0.4930 0.047 Uiso calc R 1 1 . .
    C C8A 0.5713(2) 0.66727(14) 0.44132(9) 0.0218(4) Uani d . 1 1 . .
    C C9A 0.6168(2) 0.60673(14) 0.47901(9) 0.0223(5) Uani d . 1 1 . .
    C C10A 0.6254(2) 0.53247(14) 0.45905(10) 0.0253(5) Uani d . 1 1 . .
    H H10A 0.6044 0.5222 0.4222 0.030 Uiso calc R 1 1 . .
    C C11A 0.6646(2) 0.47389(14) 0.49288(11) 0.0291(5) Uani d . 1 1 . .
    H H11A 0.6729 0.4239 0.4788 0.035 Uiso calc R 1 1 . .
    C C12A 0.6918(2) 0.48798(16) 0.54746(11) 0.0306(5) Uani d . 1 1 . .
    H H12A 0.7191 0.4477 0.5706 0.037 Uiso calc R 1 1 . .
    C C13A 0.6790(2) 0.56087(16) 0.56794(10) 0.0277(5) Uani d . 1 1 . .
    H H13A 0.6955 0.5702 0.6053 0.033 Uiso calc R 1 1 . .
    C C14A 0.6423(2) 0.62031(15) 0.53404(10) 0.0244(5) Uani d . 1 1 . .
    H H14A 0.6344 0.6703 0.5482 0.029 Uiso calc R 1 1 . .
    C C15A 0.4986(2) 0.94882(15) 0.41900(12) 0.0317(5) Uani d . 1 1 . .
    C C16A 0.3663(2) 0.94498(14) 0.42014(11) 0.0282(5) Uani d . 1 1 . .
    C C17A 0.2985(3) 0.98635(16) 0.38188(12) 0.0340(6) Uani d . 1 1 . .
    H H17A 0.3370 1.0149 0.3553 0.041 Uiso calc R 1 1 . .
    C C18A 0.1754(3) 0.98642(17) 0.38207(12) 0.0373(6) Uani d . 1 1 . .
    H H18A 0.1298 1.0135 0.3551 0.045 Uiso calc R 1 1 . .
    C C19A 0.1197(2) 0.94677(17) 0.42181(12) 0.0348(6) Uani d . 1 1 . .
    H H19A 0.0357 0.9474 0.4226 0.042 Uiso calc R 1 1 . .
    C C20A 0.1863(3) 0.90615(16) 0.46045(11) 0.0329(6) Uani d . 1 1 . .
    H H20A 0.1476 0.8794 0.4878 0.040 Uiso calc R 1 1 . .
    C C21A 0.3092(2) 0.90421(15) 0.45952(11) 0.0303(5) Uani d . 1 1 . .
    H H21A 0.3541 0.8752 0.4856 0.036 Uiso calc R 1 1 . .
    O O1B 0.27825(14) 0.76059(10) 0.31121(6) 0.0218(3) Uani d . 1 1 . .
    O O2B 0.26886(15) 0.69853(9) 0.41242(7) 0.0222(3) Uani d . 1 1 . .
    O O3B 0.09769(18) 0.80141(14) 0.18133(8) 0.0405(5) Uani d . 1 1 . .
    C C1B 0.1695(2) 0.77906(13) 0.31834(9) 0.0197(4) Uani d . 1 1 . .
    C C2B 0.1057(2) 0.76091(13) 0.36543(9) 0.0212(4) Uani d . 1 1 . .
    C C3B -0.0114(2) 0.78836(14) 0.36943(10) 0.0235(5) Uani d . 1 1 . .
    H H3BA -0.0516 0.7780 0.4014 0.028 Uiso calc R 1 1 . .
    C C4B -0.0695(2) 0.82958(14) 0.32878(10) 0.0257(5) Uani d . 1 1 . .
    C C5B -0.0102(2) 0.84059(14) 0.28079(10) 0.0256(5) Uani d . 1 1 . .
    H H5BA -0.0511 0.8652 0.2512 0.031 Uiso calc R 1 1 . .
    C C6B 0.1049(2) 0.81700(14) 0.27515(9) 0.0230(5) Uani d . 1 1 . .
    C C7B -0.1936(2) 0.85986(18) 0.33490(12) 0.0339(6) Uani d . 1 1 . .
    H H7BA -0.2464 0.8177 0.3435 0.051 Uiso calc R 1 1 . .
    H H7BB -0.2224 0.8839 0.3010 0.051 Uiso calc R 1 1 . .
    H H7BC -0.1925 0.8975 0.3641 0.051 Uiso calc R 1 1 . .
    C C8B 0.1611(2) 0.71668(13) 0.40888(9) 0.0202(4) Uani d . 1 1 . .
    C C9B 0.0913(2) 0.68677(14) 0.45423(9) 0.0221(4) Uani d . 1 1 . .
    C C10B -0.0060(2) 0.63968(15) 0.44322(10) 0.0272(5) Uani d . 1 1 . .
    H H10B -0.0347 0.6318 0.4069 0.033 Uiso calc R 1 1 . .
    C C11B -0.0611(2) 0.60415(17) 0.48537(12) 0.0330(6) Uani d . 1 1 . .
    H H11B -0.1253 0.5701 0.4779 0.040 Uiso calc R 1 1 . .
    C C12B -0.0223(2) 0.61863(19) 0.53844(11) 0.0379(7) Uani d . 1 1 . .
    H H12B -0.0614 0.5955 0.5673 0.045 Uiso calc R 1 1 . .
    C C13B 0.0732(2) 0.6666(2) 0.54952(11) 0.0366(6) Uani d . 1 1 . .
    H H13B 0.0984 0.6771 0.5859 0.044 Uiso calc R 1 1 . .
    C C14B 0.1321(2) 0.69935(15) 0.50742(10) 0.0279(5) Uani d . 1 1 . .
    H H14B 0.2000 0.7303 0.5149 0.034 Uiso calc R 1 1 . .
    C C15B 0.1576(2) 0.82364(15) 0.22050(10) 0.0264(5) Uani d . 1 1 . .
    C C16B 0.2749(2) 0.86002(15) 0.21381(10) 0.0267(5) Uani d . 1 1 . .
    C C17B 0.3289(2) 0.90612(16) 0.25359(11) 0.0321(6) Uani d . 1 1 . .
    H H17B 0.2956 0.9099 0.2879 0.039 Uiso calc R 1 1 . .
    C C18B 0.4309(3) 0.94661(17) 0.24345(13) 0.0387(6) Uani d . 1 1 . .
    H H18B 0.4663 0.9787 0.2706 0.046 Uiso calc R 1 1 . .
    C C19B 0.4817(3) 0.94033(17) 0.19372(13) 0.0372(6) Uani d . 1 1 . .
    H H19B 0.5509 0.9687 0.1866 0.045 Uiso calc R 1 1 . .
    C C20B 0.4305(2) 0.89232(17) 0.15445(12) 0.0345(6) Uani d . 1 1 . .
    H H20B 0.4663 0.8867 0.1208 0.041 Uiso calc R 1 1 . .
    C C21B 0.3280(2) 0.85279(16) 0.16411(11) 0.0296(5) Uani d . 1 1 . .
    H H21B 0.2932 0.8205 0.1369 0.035 Uiso calc R 1 1 . .
    O O1C 0.32753(15) 0.60991(10) 0.32491(6) 0.0229(3) Uani d . 1 1 . .
    O O2C 0.49974(15) 0.70749(10) 0.29840(7) 0.0230(3) Uani d . 1 1 . .
    O O3C 0.16902(17) 0.46986(11) 0.31788(8) 0.0331(4) Uani d . 1 1 . .
    C C1C 0.3010(2) 0.60812(13) 0.27299(9) 0.0214(4) Uani d . 1 1 . .
    C C2C 0.3681(2) 0.64691(14) 0.23363(10) 0.0241(5) Uani d . 1 1 . .
    C C3C 0.3266(2) 0.64560(15) 0.17862(10) 0.0278(5) Uani d . 1 1 . .
    H H3CA 0.3704 0.6725 0.1529 0.033 Uiso calc R 1 1 . .
    C C4C 0.2259(3) 0.60711(17) 0.16093(10) 0.0317(6) Uani d . 1 1 . .
    C C5C 0.1635(2) 0.56738(16) 0.19942(10) 0.0293(5) Uani d . 1 1 . .
    H H5CA 0.0942 0.5399 0.1879 0.035 Uiso calc R 1 1 . .
    C C6C 0.1993(2) 0.56678(14) 0.25364(10) 0.0238(5) Uani d . 1 1 . .
    C C7C 0.1833(3) 0.6079(2) 0.10236(11) 0.0433(7) Uani d . 1 1 . .
    H H7CA 0.2346 0.6411 0.0820 0.065 Uiso calc R 1 1 . .
    H H7CB 0.1016 0.6270 0.0992 0.065 Uiso calc R 1 1 . .
    H H7CC 0.1858 0.5560 0.0878 0.065 Uiso calc R 1 1 . .
    C C8C 0.4756(2) 0.68717(14) 0.25044(10) 0.0232(5) Uani d . 1 1 . .
    C C9C 0.5663(2) 0.70757(14) 0.21124(10) 0.0254(5) Uani d . 1 1 . .
    C C10C 0.6301(2) 0.77469(15) 0.22062(10) 0.0277(5) Uani d . 1 1 . .
    H H10C 0.6129 0.8063 0.2504 0.033 Uiso calc R 1 1 . .
    C C11C 0.7187(3) 0.79563(16) 0.18670(12) 0.0338(6) Uani d . 1 1 . .
    H H11C 0.7617 0.8416 0.1931 0.041 Uiso calc R 1 1 . .
    C C12C 0.7444(3) 0.74934(19) 0.14349(13) 0.0413(7) Uani d . 1 1 . .
    H H12C 0.8059 0.7632 0.1206 0.050 Uiso calc R 1 1 . .
    C C13C 0.6805(3) 0.68285(19) 0.13359(13) 0.0422(7) Uani d . 1 1 . .
    H H13C 0.6976 0.6516 0.1036 0.051 Uiso calc R 1 1 . .
    C C14C 0.5913(3) 0.66184(16) 0.16748(12) 0.0343(6) Uani d . 1 1 . .
    H H14C 0.5476 0.6163 0.1607 0.041 Uiso calc R 1 1 . .
    C C15C 0.1273(2) 0.52477(14) 0.29308(10) 0.0244(5) Uani d . 1 1 . .
    C C16C 0.0036(2) 0.55076(14) 0.30089(10) 0.0250(5) Uani d . 1 1 . .
    C C17C -0.0408(2) 0.61907(15) 0.27878(11) 0.0305(5) Uani d . 1 1 . .
    H H17C 0.0077 0.6498 0.2573 0.037 Uiso calc R 1 1 . .
    C C18C -0.1556(3) 0.64190(18) 0.28816(14) 0.0397(7) Uani d . 1 1 . .
    H H18C -0.1855 0.6882 0.2730 0.048 Uiso calc R 1 1 . .
    C C19C -0.2271(3) 0.59739(19) 0.31970(14) 0.0417(7) Uani d . 1 1 . .
    H H19C -0.3056 0.6133 0.3262 0.050 Uiso calc R 1 1 . .
    C C20C -0.1829(3) 0.52935(18) 0.34171(13) 0.0390(7) Uani d . 1 1 . .
    H H20C -0.2314 0.4988 0.3633 0.047 Uiso calc R 1 1 . .
    C C21C -0.0688(2) 0.50623(15) 0.33220(11) 0.0301(5) Uani d . 1 1 . .
    H H21C -0.0394 0.4596 0.3471 0.036 Uiso calc R 1 1 . .
loop_
    _atom_site_aniso_label
    _atom_site_aniso_U_11
    _atom_site_aniso_U_22
    _atom_site_aniso_U_33
    _atom_site_aniso_U_12
    _atom_site_aniso_U_13
    _atom_site_aniso_U_23
    Co 0.0200(2) 0.0188(2) 0.01894(19) 0.00065(14) 0.00017(13) 0.00137(14)
    O1A 0.0307(9) 0.0180(8) 0.0235(8) 0.0033(6) -0.0002(7) 0.0001(6)
    O2A 0.0243(8) 0.0183(8) 0.0228(8) -0.0010(6) -0.0029(6) 0.0006(6)
    O3A 0.0395(12) 0.0282(11) 0.0885(18) -0.0021(9) 0.0051(11) 0.0192(11)
    C1A 0.0228(11) 0.0203(11) 0.0254(11) 0.0004(9) 0.0065(9) 0.0006(9)
    C2A 0.0256(11) 0.0199(11) 0.0227(11) 0.0001(9) 0.0032(8) -0.0004(9)
    C3A 0.0237(11) 0.0248(12) 0.0255(11) 0.0019(9) 0.0028(9) -0.0005(9)
    C4A 0.0236(11) 0.0279(13) 0.0283(12) -0.0022(10) 0.0057(9) -0.0039(10)
    C5A 0.0308(13) 0.0221(12) 0.0324(13) -0.0045(10) 0.0080(10) -0.0049(10)
    C6A 0.0267(12) 0.0216(12) 0.0306(12) 0.0018(9) 0.0073(9) -0.0006(9)
    C7A 0.0289(13) 0.0310(13) 0.0351(13) -0.0049(10) 0.0021(10) -0.0078(11)
    C8A 0.0196(10) 0.0236(12) 0.0225(11) 0.0009(9) 0.0041(8) 0.0005(9)
    C9A 0.0197(10) 0.0220(11) 0.0254(11) -0.0006(9) 0.0017(8) 0.0022(9)
    C10A 0.0229(11) 0.0230(12) 0.0302(12) -0.0002(9) 0.0022(9) -0.0001(9)
    C11A 0.0271(12) 0.0179(11) 0.0424(14) 0.0010(9) 0.0033(10) 0.0030(10)
    C12A 0.0261(12) 0.0279(13) 0.0378(14) -0.0006(10) 0.0014(10) 0.0142(11)
    C13A 0.0227(11) 0.0354(14) 0.0250(11) -0.0021(10) 0.0001(9) 0.0057(10)
    C14A 0.0234(11) 0.0251(12) 0.0248(11) 0.0000(9) 0.0022(9) 0.0012(9)
    C15A 0.0345(14) 0.0186(12) 0.0422(14) 0.0000(10) 0.0052(11) 0.0010(10)
    C16A 0.0329(13) 0.0174(11) 0.0345(13) 0.0002(10) 0.0025(10) -0.0046(10)
    C17A 0.0398(15) 0.0253(13) 0.0369(14) 0.0027(11) 0.0029(11) 0.0014(11)
    C18A 0.0386(15) 0.0316(14) 0.0412(15) 0.0050(12) -0.0039(12) 0.0014(12)
    C19A 0.0276(13) 0.0315(14) 0.0453(15) 0.0009(11) 0.0014(11) -0.0084(12)
    C20A 0.0353(14) 0.0304(14) 0.0336(13) -0.0008(11) 0.0064(11) -0.0043(11)
    C21A 0.0338(13) 0.0237(12) 0.0336(13) 0.0011(10) 0.0027(10) -0.0031(10)
    O1B 0.0217(8) 0.0233(8) 0.0205(7) 0.0031(6) 0.0024(6) 0.0048(6)
    O2B 0.0236(8) 0.0235(8) 0.0194(8) 0.0016(6) 0.0011(6) 0.0034(6)
    O3B 0.0351(11) 0.0653(15) 0.0208(9) -0.0087(10) -0.0006(7) 0.0042(9)
    C1B 0.0215(11) 0.0163(10) 0.0211(10) 0.0000(8) -0.0002(8) 0.0008(8)
    C2B 0.0240(11) 0.0191(11) 0.0206(10) -0.0010(9) 0.0013(8) -0.0007(8)
    C3B 0.0256(12) 0.0245(12) 0.0208(11) 0.0003(9) 0.0039(9) -0.0008(9)
    C4B 0.0241(12) 0.0230(12) 0.0299(12) 0.0014(9) 0.0004(9) 0.0020(9)
    C5B 0.0243(11) 0.0246(12) 0.0274(12) 0.0028(9) -0.0030(9) 0.0054(9)
    C6B 0.0257(12) 0.0207(11) 0.0226(11) -0.0010(9) 0.0002(9) 0.0027(9)
    C7B 0.0259(12) 0.0411(15) 0.0349(14) 0.0081(11) 0.0034(10) 0.0052(12)
    C8B 0.0237(11) 0.0179(10) 0.0192(10) -0.0016(8) 0.0024(8) -0.0017(8)
    C9B 0.0241(11) 0.0212(11) 0.0212(11) 0.0020(9) 0.0029(8) 0.0030(9)
    C10B 0.0276(12) 0.0283(12) 0.0256(12) -0.0003(10) 0.0005(9) 0.0026(10)
    C11B 0.0239(12) 0.0346(14) 0.0407(14) -0.0033(10) 0.0034(10) 0.0106(12)
    C12B 0.0274(13) 0.0556(19) 0.0313(13) 0.0029(12) 0.0067(10) 0.0189(13)
    C13B 0.0306(13) 0.0591(19) 0.0201(11) 0.0046(13) 0.0016(10) 0.0069(12)
    C14B 0.0268(12) 0.0340(14) 0.0230(12) -0.0009(10) 0.0005(9) 0.0009(10)
    C15B 0.0282(12) 0.0268(12) 0.0241(12) 0.0036(10) -0.0001(9) 0.0071(9)
    C16B 0.0299(12) 0.0249(12) 0.0252(11) 0.0036(10) 0.0018(9) 0.0101(9)
    C17B 0.0340(14) 0.0298(13) 0.0330(13) -0.0019(11) 0.0060(10) 0.0049(11)
    C18B 0.0396(15) 0.0323(15) 0.0445(16) -0.0046(12) 0.0044(12) 0.0008(12)
    C19B 0.0308(14) 0.0308(14) 0.0507(17) -0.0026(11) 0.0099(12) 0.0103(12)
    C20B 0.0326(13) 0.0368(15) 0.0350(14) 0.0075(11) 0.0103(11) 0.0121(11)
    C21B 0.0294(12) 0.0317(13) 0.0277(12) 0.0062(10) 0.0029(10) 0.0087(10)
    O1C 0.0256(8) 0.0210(8) 0.0219(8) -0.0029(6) -0.0016(6) -0.0004(6)
    O2C 0.0221(8) 0.0244(9) 0.0226(8) 0.0004(6) 0.0018(6) 0.0005(6)
    O3C 0.0320(10) 0.0247(9) 0.0420(10) 0.0010(8) -0.0037(8) 0.0058(8)
    C1C 0.0210(11) 0.0205(11) 0.0226(11) 0.0006(9) -0.0004(8) -0.0011(9)
    C2C 0.0262(11) 0.0213(11) 0.0249(11) 0.0021(9) 0.0018(9) -0.0013(9)
    C3C 0.0324(13) 0.0288(13) 0.0226(11) 0.0015(10) 0.0036(9) -0.0001(9)
    C4C 0.0374(14) 0.0350(14) 0.0223(11) 0.0018(11) -0.0033(10) -0.0015(10)
    C5C 0.0285(12) 0.0302(13) 0.0289(12) -0.0031(10) -0.0032(9) -0.0053(10)
    C6C 0.0226(11) 0.0216(11) 0.0269(11) 0.0002(9) 0.0002(9) -0.0013(9)
    C7C 0.0485(17) 0.0557(19) 0.0249(13) -0.0068(15) -0.0050(12) 0.0002(13)
    C8C 0.0251(12) 0.0187(11) 0.0259(11) 0.0047(9) 0.0035(9) 0.0015(9)
    C9C 0.0252(12) 0.0239(12) 0.0273(12) 0.0025(9) 0.0040(9) 0.0028(9)
    C10C 0.0298(12) 0.0249(12) 0.0282(12) -0.0001(10) -0.0019(9) 0.0037(10)
    C11C 0.0311(14) 0.0313(14) 0.0389(15) -0.0044(11) -0.0007(11) 0.0088(11)
    C12C 0.0408(16) 0.0409(16) 0.0437(16) -0.0028(13) 0.0172(12) 0.0117(13)
    C13C 0.0497(18) 0.0371(16) 0.0420(16) 0.0002(14) 0.0234(14) -0.0006(13)
    C14C 0.0384(15) 0.0276(13) 0.0380(14) -0.0024(11) 0.0135(11) -0.0014(11)
    C15C 0.0253(11) 0.0204(11) 0.0271(11) -0.0028(9) -0.0032(9) -0.0031(9)
    C16C 0.0240(11) 0.0220(11) 0.0287(12) -0.0027(9) -0.0025(9) -0.0031(9)
    C17C 0.0284(12) 0.0244(12) 0.0380(14) 0.0003(10) -0.0032(10) -0.0006(10)
    C18C 0.0306(14) 0.0328(15) 0.0550(18) 0.0074(11) -0.0058(12) -0.0044(13)
    C19C 0.0243(13) 0.0443(17) 0.0567(18) -0.0012(12) 0.0039(12) -0.0182(14)
    C20C 0.0339(14) 0.0375(16) 0.0462(16) -0.0108(12) 0.0096(12) -0.0122(13)
    C21C 0.0304(13) 0.0256(12) 0.0343(13) -0.0076(10) 0.0032(10) -0.0033(10)
_geom_special_details
;
All e.s.d.'s (except the e.s.d. in the dihedral angle between two l.s. planes)
are estimated using the full covariance matrix. The cell e.s.d.'s are taken
into account individually in the estimation of e.s.d.'s in distances, angles
and torsion angles; correlations between e.s.d.'s in cell parameters are only
used when they are defined by crystal symmetry. An approximate (isotropic)
treatment of cell e.s.d.'s is used for estimating e.s.d.'s involving l.s.
planes.
;
loop_
    _geom_bond_atom_site_label_1
    _geom_bond_atom_site_label_2
    _geom_bond_site_symmetry_2
    _geom_bond_distance
    _geom_bond_publ_flag
    Co O1B . 1.9063(16) ?
    Co O1C . 1.9414(17) ?
    Co O1A . 1.9470(17) ?
    Co O2B . 1.9682(17) ?
    Co O2C . 1.9749(17) ?
    Co O2A . 1.9793(16) ?
    O1A C1A . 1.279(3) ?
    O2A C8A . 1.247(3) ?
    O3A C15A . 1.222(3) ?
    C1A C2A . 1.432(3) ?
    C1A C6A . 1.435(3) ?
    C2A C3A . 1.413(3) ?
    C2A C8A . 1.459(3) ?
    C3A C4A . 1.387(4) ?
    C3A H3AA . 0.9500 ?
    C4A C5A . 1.401(4) ?
    C4A C7A . 1.510(3) ?
    C5A C6A . 1.386(4) ?
    C5A H5AA . 0.9500 ?
    C6A C15A . 1.495(4) ?
    C7A H7AA . 0.9800 ?
    C7A H7AB . 0.9800 ?
    C7A H7AC . 0.9800 ?
    C8A C9A . 1.488(3) ?
    C9A C10A . 1.399(3) ?
    C9A C14A . 1.399(3) ?
    C10A C11A . 1.384(4) ?
    C10A H10A . 0.9500 ?
    C11A C12A . 1.394(4) ?
    C11A H11A . 0.9500 ?
    C12A C13A . 1.386(4) ?
    C12A H12A . 0.9500 ?
    C13A C14A . 1.389(4) ?
    C13A H13A . 0.9500 ?
    C14A H14A . 0.9500 ?
    C15A C16A . 1.497(4) ?
    C16A C17A . 1.392(4) ?
    C16A C21A . 1.394(4) ?
    C17A C18A . 1.390(4) ?
    C17A H17A . 0.9500 ?
    C18A C19A . 1.382(4) ?
    C18A H18A . 0.9500 ?
    C19A C20A . 1.384(4) ?
    C19A H19A . 0.9500 ?
    C20A C21A . 1.388(4) ?
    C20A H20A . 0.9500 ?
    C21A H21A . 0.9500 ?
    O1B C1B . 1.290(3) ?
    O2B C8B . 1.256(3) ?
    O3B C15B . 1.219(3) ?
    C1B C6B . 1.429(3) ?
    C1B C2B . 1.437(3) ?
    C2B C3B . 1.415(3) ?
    C2B C8B . 1.443(3) ?
    C3B C4B . 1.379(3) ?
    C3B H3BA . 0.9500 ?
    C4B C5B . 1.407(3) ?
    C4B C7B . 1.513(3) ?
    C5B C6B . 1.377(3) ?
    C5B H5BA . 0.9500 ?
    C6B C15B . 1.511(3) ?
    C7B H7BA . 0.9800 ?
    C7B H7BB . 0.9800 ?
    C7B H7BC . 0.9800 ?
    C8B C9B . 1.499(3) ?
    C9B C10B . 1.390(4) ?
    C9B C14B . 1.391(3) ?
    C10B C11B . 1.390(4) ?
    C10B H10B . 0.9500 ?
    C11B C12B . 1.388(4) ?
    C11B H11B . 0.9500 ?
    C12B C13B . 1.383(4) ?
    C12B H12B . 0.9500 ?
    C13B C14B . 1.389(4) ?
    C13B H13B . 0.9500 ?
    C14B H14B . 0.9500 ?
    C15B C16B . 1.487(4) ?
    C16B C17B . 1.391(4) ?
    C16B C21B . 1.402(4) ?
    C17B C18B . 1.387(4) ?
    C17B H17B . 0.9500 ?
    C18B C19B . 1.389(4) ?
    C18B H18B . 0.9500 ?
    C19B C20B . 1.390(4) ?
    C19B H19B . 0.9500 ?
    C20B C21B . 1.380(4) ?
    C20B H20B . 0.9500 ?
    C21B H21B . 0.9500 ?
    O1C C1C . 1.306(3) ?
    O2C C8C . 1.257(3) ?
    O3C C15C . 1.224(3) ?
    C1C C6C . 1.421(3) ?
    C1C C2C . 1.436(3) ?
    C2C C3C . 1.418(3) ?
    C2C C8C . 1.447(3) ?
    C3C C4C . 1.375(4) ?
    C3C H3CA . 0.9500 ?
    C4C C5C . 1.400(4) ?
    C4C C7C . 1.506(4) ?
    C5C C6C . 1.383(3) ?
    C5C H5CA . 0.9500 ?
    C6C C15C . 1.496(3) ?
    C7C H7CA . 0.9800 ?
    C7C H7CB . 0.9800 ?
    C7C H7CC . 0.9800 ?
    C8C C9C . 1.490(3) ?
    C9C C14C . 1.389(4) ?
    C9C C10C . 1.394(4) ?
    C10C C11C . 1.388(4) ?
    C10C H10C . 0.9500 ?
    C11C C12C . 1.386(5) ?
    C11C H11C . 0.9500 ?
    C12C C13C . 1.387(5) ?
    C12C H12C . 0.9500 ?
    C13C C14C . 1.392(4) ?
    C13C H13C . 0.9500 ?
    C14C H14C . 0.9500 ?
    C15C C16C . 1.491(3) ?
    C16C C21C . 1.394(4) ?
    C16C C17C . 1.400(4) ?
    C17C C18C . 1.387(4) ?
    C17C H17C . 0.9500 ?
    C18C C19C . 1.391(5) ?
    C18C H18C . 0.9500 ?
    C19C C20C . 1.394(5) ?
    C19C H19C . 0.9500 ?
    C20C C21C . 1.382(4) ?
    C20C H20C . 0.9500 ?
    C21C H21C . 0.9500 ?
loop_
    _geom_angle_atom_site_label_1
    _geom_angle_atom_site_label_2
    _geom_angle_atom_site_label_3
    _geom_angle_site_symmetry_1
    _geom_angle_site_symmetry_3
    _geom_angle
    _geom_angle_publ_flag
    O1B Co O1C . . 89.93(7) ?
    O1B Co O1A . . 91.73(7) ?
    O1C Co O1A . . 178.32(7) ?
    O1B Co O2B . . 90.02(7) ?
    O1C Co O2B . . 90.44(7) ?
    O1A Co O2B . . 89.35(7) ?
    O1B Co O2C . . 88.19(7) ?
    O1C Co O2C . . 87.01(7) ?
    O1A Co O2C . . 93.25(7) ?
    O2B Co O2C . . 176.88(7) ?
    O1B Co O2A . . 178.76(7) ?
    O1C Co O2A . . 89.87(7) ?
    O1A Co O2A . . 88.47(7) ?
    O2B Co O2A . . 88.75(7) ?
    O2C Co O2A . . 93.02(7) ?
    C1A O1A Co . . 129.76(16) ?
    C8A O2A Co . . 130.35(16) ?
    O1A C1A C2A . . 125.2(2) ?
    O1A C1A C6A . . 118.1(2) ?
    C2A C1A C6A . . 116.7(2) ?
    C3A C2A C1A . . 119.6(2) ?
    C3A C2A C8A . . 120.6(2) ?
    C1A C2A C8A . . 119.8(2) ?
    C4A C3A C2A . . 122.4(2) ?
    C4A C3A H3AA . . 118.8 ?
    C2A C3A H3AA . . 118.8 ?
    C3A C4A C5A . . 117.5(2) ?
    C3A C4A C7A . . 121.0(2) ?
    C5A C4A C7A . . 121.5(2) ?
    C6A C5A C4A . . 122.3(2) ?
    C6A C5A H5AA . . 118.8 ?
    C4A C5A H5AA . . 118.8 ?
    C5A C6A C1A . . 120.5(2) ?
    C5A C6A C15A . . 118.8(2) ?
    C1A C6A C15A . . 120.4(2) ?
    C4A C7A H7AA . . 109.5 ?
    C4A C7A H7AB . . 109.5 ?
    H7AA C7A H7AB . . 109.5 ?
    C4A C7A H7AC . . 109.5 ?
    H7AA C7A H7AC . . 109.5 ?
    H7AB C7A H7AC . . 109.5 ?
    O2A C8A C2A . . 123.8(2) ?
    O2A C8A C9A . . 115.0(2) ?
    C2A C8A C9A . . 121.2(2) ?
    C10A C9A C14A . . 119.2(2) ?
    C10A C9A C8A . . 118.1(2) ?
    C14A C9A C8A . . 122.5(2) ?
    C11A C10A C9A . . 120.2(2) ?
    C11A C10A H10A . . 119.9 ?
    C9A C10A H10A . . 119.9 ?
    C10A C11A C12A . . 120.3(2) ?
    C10A C11A H11A . . 119.9 ?
    C12A C11A H11A . . 119.9 ?
    C13A C12A C11A . . 119.8(2) ?
    C13A C12A H12A . . 120.1 ?
    C11A C12A H12A . . 120.1 ?
    C12A C13A C14A . . 120.3(2) ?
    C12A C13A H13A . . 119.8 ?
    C14A C13A H13A . . 119.8 ?
    C13A C14A C9A . . 120.1(2) ?
    C13A C14A H14A . . 119.9 ?
    C9A C14A H14A . . 119.9 ?
    O3A C15A C6A . . 120.2(3) ?
    O3A C15A C16A . . 119.7(3) ?
    C6A C15A C16A . . 120.1(2) ?
    C17A C16A C21A . . 119.1(3) ?
    C17A C16A C15A . . 118.6(2) ?
    C21A C16A C15A . . 122.3(2) ?
    C18A C17A C16A . . 120.9(3) ?
    C18A C17A H17A . . 119.6 ?
    C16A C17A H17A . . 119.6 ?
    C19A C18A C17A . . 119.5(3) ?
    C19A C18A H18A . . 120.3 ?
    C17A C18A H18A . . 120.3 ?
    C18A C19A C20A . . 120.1(3) ?
    C18A C19A H19A . . 120.0 ?
    C20A C19A H19A . . 120.0 ?
    C19A C20A C21A . . 120.6(3) ?
    C19A C20A H20A . . 119.7 ?
    C21A C20A H20A . . 119.7 ?
    C20A C21A C16A . . 119.8(3) ?
    C20A C21A H21A . . 120.1 ?
    C16A C21A H21A . . 120.1 ?
    C1B O1B Co . . 129.72(14) ?
    C8B O2B Co . . 128.88(15) ?
    O1B C1B C6B . . 117.9(2) ?
    O1B C1B C2B . . 125.1(2) ?
    C6B C1B C2B . . 117.0(2) ?
    C3B C2B C1B . . 119.3(2) ?
    C3B C2B C8B . . 120.1(2) ?
    C1B C2B C8B . . 120.6(2) ?
    C4B C3B C2B . . 122.6(2) ?
    C4B C3B H3BA . . 118.7 ?
    C2B C3B H3BA . . 118.7 ?
    C3B C4B C5B . . 117.4(2) ?
    C3B C4B C7B . . 121.3(2) ?
    C5B C4B C7B . . 121.3(2) ?
    C6B C5B C4B . . 122.4(2) ?
    C6B C5B H5BA . . 118.8 ?
    C4B C5B H5BA . . 118.8 ?
    C5B C6B C1B . . 120.8(2) ?
    C5B C6B C15B . . 118.9(2) ?
    C1B C6B C15B . . 119.9(2) ?
    C4B C7B H7BA . . 109.5 ?
    C4B C7B H7BB . . 109.5 ?
    H7BA C7B H7BB . . 109.5 ?
    C4B C7B H7BC . . 109.5 ?
    H7BA C7B H7BC . . 109.5 ?
    H7BB C7B H7BC . . 109.5 ?
    O2B C8B C2B . . 124.7(2) ?
    O2B C8B C9B . . 113.7(2) ?
    C2B C8B C9B . . 121.5(2) ?
    C10B C9B C14B . . 120.0(2) ?
    C10B C9B C8B . . 120.0(2) ?
    C14B C9B C8B . . 119.5(2) ?
    C11B C10B C9B . . 119.9(2) ?
    C11B C10B H10B . . 120.1 ?
    C9B C10B H10B . . 120.1 ?
    C12B C11B C10B . . 119.8(3) ?
    C12B C11B H11B . . 120.1 ?
    C10B C11B H11B . . 120.1 ?
    C13B C12B C11B . . 120.3(2) ?
    C13B C12B H12B . . 119.8 ?
    C11B C12B H12B . . 119.8 ?
    C12B C13B C14B . . 120.0(3) ?
    C12B C13B H13B . . 120.0 ?
    C14B C13B H13B . . 120.0 ?
    C13B C14B C9B . . 119.8(2) ?
    C13B C14B H14B . . 120.1 ?
    C9B C14B H14B . . 120.1 ?
    O3B C15B C16B . . 120.7(2) ?
    O3B C15B C6B . . 117.5(2) ?
    C16B C15B C6B . . 121.8(2) ?
    C17B C16B C21B . . 118.9(2) ?
    C17B C16B C15B . . 122.1(2) ?
    C21B C16B C15B . . 118.8(2) ?
    C18B C17B C16B . . 120.5(3) ?
    C18B C17B H17B . . 119.8 ?
    C16B C17B H17B . . 119.8 ?
    C17B C18B C19B . . 120.2(3) ?
    C17B C18B H18B . . 119.9 ?
    C19B C18B H18B . . 119.9 ?
    C18B C19B C20B . . 119.6(3) ?
    C18B C19B H19B . . 120.2 ?
    C20B C19B H19B . . 120.2 ?
    C21B C20B C19B . . 120.3(3) ?
    C21B C20B H20B . . 119.8 ?
    C19B C20B H20B . . 119.8 ?
    C20B C21B C16B . . 120.4(3) ?
    C20B C21B H21B . . 119.8 ?
    C16B C21B H21B . . 119.8 ?
    C1C O1C Co . . 118.70(15) ?
    C8C O2C Co . . 124.66(16) ?
    O1C C1C C6C . . 119.0(2) ?
    O1C C1C C2C . . 123.7(2) ?
    C6C C1C C2C . . 117.2(2) ?
    C3C C2C C1C . . 119.0(2) ?
    C3C C2C C8C . . 121.0(2) ?
    C1C C2C C8C . . 119.9(2) ?
    C4C C3C C2C . . 122.8(2) ?
    C4C C3C H3CA . . 118.6 ?
    C2C C3C H3CA . . 118.6 ?
    C3C C4C C5C . . 117.6(2) ?
    C3C C4C C7C . . 121.5(3) ?
    C5C C4C C7C . . 120.9(3) ?
    C6C C5C C4C . . 122.2(2) ?
    C6C C5C H5CA . . 118.9 ?
    C4C C5C H5CA . . 118.9 ?
    C5C C6C C1C . . 121.0(2) ?
    C5C C6C C15C . . 119.8(2) ?
    C1C C6C C15C . . 119.2(2) ?
    C4C C7C H7CA . . 109.5 ?
    C4C C7C H7CB . . 109.5 ?
    H7CA C7C H7CB . . 109.5 ?
    C4C C7C H7CC . . 109.5 ?
    H7CA C7C H7CC . . 109.5 ?
    H7CB C7C H7CC . . 109.5 ?
    O2C C8C C2C . . 123.3(2) ?
    O2C C8C C9C . . 115.1(2) ?
    C2C C8C C9C . . 121.6(2) ?
    C14C C9C C10C . . 119.6(2) ?
    C14C C9C C8C . . 122.9(2) ?
    C10C C9C C8C . . 117.4(2) ?
    C11C C10C C9C . . 120.3(3) ?
    C11C C10C H10C . . 119.8 ?
    C9C C10C H10C . . 119.8 ?
    C12C C11C C10C . . 119.8(3) ?
    C12C C11C H11C . . 120.1 ?
    C10C C11C H11C . . 120.1 ?
    C11C C12C C13C . . 120.2(3) ?
    C11C C12C H12C . . 119.9 ?
    C13C C12C H12C . . 119.9 ?
    C12C C13C C14C . . 120.1(3) ?
    C12C C13C H13C . . 120.0 ?
    C14C C13C H13C . . 120.0 ?
    C9C C14C C13C . . 120.0(3) ?
    C9C C14C H14C . . 120.0 ?
    C13C C14C H14C . . 120.0 ?
    O3C C15C C16C . . 121.0(2) ?
    O3C C15C C6C . . 120.5(2) ?
    C16C C15C C6C . . 118.5(2) ?
    C21C C16C C17C . . 119.3(2) ?
    C21C C16C C15C . . 118.7(2) ?
    C17C C16C C15C . . 122.0(2) ?
    C18C C17C C16C . . 120.1(3) ?
    C18C C17C H17C . . 120.0 ?
    C16C C17C H17C . . 120.0 ?
    C17C C18C C19C . . 120.3(3) ?
    C17C C18C H18C . . 119.8 ?
    C19C C18C H18C . . 119.8 ?
    C18C C19C C20C . . 119.6(3) ?
    C18C C19C H19C . . 120.2 ?
    C20C C19C H19C . . 120.2 ?
    C21C C20C C19C . . 120.2(3) ?
    C21C C20C H20C . . 119.9 ?
    C19C C20C H20C . . 119.9 ?
    C20C C21C C16C . . 120.5(3) ?
    C20C C21C H21C . . 119.7 ?
    C16C C21C H21C . . 119.7 ?
loop_
    _geom_torsion_atom_site_label_1
    _geom_torsion_atom_site_label_2
    _geom_torsion_atom_site_label_3
    _geom_torsion_atom_site_label_4
    _geom_torsion_site_symmetry_1
    _geom_torsion_site_symmetry_2
    _geom_torsion_site_symmetry_3
    _geom_torsion_site_symmetry_4
    _geom_torsion
    _geom_torsion_publ_flag
    O1B Co O1A C1A . . . . -172.3(2) ?
    O2B Co O1A C1A . . . . 97.7(2) ?
    O2C Co O1A C1A . . . . -84.0(2) ?
    O2A Co O1A C1A . . . . 9.0(2) ?
    O1C Co O2A C8A . . . . -179.2(2) ?
    O1A Co O2A C8A . . . . 0.7(2) ?
    O2B Co O2A C8A . . . . -88.7(2) ?
    O2C Co O2A C8A . . . . 93.8(2) ?
    Co O1A C1A C2A . . . . -5.2(3) ?
    Co O1A C1A C6A . . . . 174.29(16) ?
    O1A C1A C2A C3A . . . . 169.3(2) ?
    C6A C1A C2A C3A . . . . -10.1(3) ?
    O1A C1A C2A C8A . . . . -9.9(4) ?
    C6A C1A C2A C8A . . . . 170.6(2) ?
    C1A C2A C3A C4A . . . . 4.1(4) ?
    C8A C2A C3A C4A . . . . -176.7(2) ?
    C2A C3A C4A C5A . . . . 3.0(4) ?
    C2A C3A C4A C7A . . . . -177.0(2) ?
    C3A C4A C5A C6A . . . . -3.6(4) ?
    C7A C4A C5A C6A . . . . 176.4(2) ?
    C4A C5A C6A C1A . . . . -2.9(4) ?
    C4A C5A C6A C15A . . . . -177.9(2) ?
    O1A C1A C6A C5A . . . . -169.9(2) ?
    C2A C1A C6A C5A . . . . 9.6(3) ?
    O1A C1A C6A C15A . . . . 5.1(3) ?
    C2A C1A C6A C15A . . . . -175.4(2) ?
    Co O2A C8A C2A . . . . -13.9(3) ?
    Co O2A C8A C9A . . . . 165.00(15) ?
    C3A C2A C8A O2A . . . . -159.7(2) ?
    C1A C2A C8A O2A . . . . 19.6(3) ?
    C3A C2A C8A C9A . . . . 21.5(3) ?
    C1A C2A C8A C9A . . . . -159.2(2) ?
    O2A C8A C9A C10A . . . . 31.2(3) ?
    C2A C8A C9A C10A . . . . -149.9(2) ?
    O2A C8A C9A C14A . . . . -143.8(2) ?
    C2A C8A C9A C14A . . . . 35.1(3) ?
    C14A C9A C10A C11A . . . . -3.3(4) ?
    C8A C9A C10A C11A . . . . -178.5(2) ?
    C9A C10A C11A C12A . . . . 2.2(4) ?
    C10A C11A C12A C13A . . . . 0.4(4) ?
    C11A C12A C13A C14A . . . . -1.8(4) ?
    C12A C13A C14A C9A . . . . 0.6(4) ?
    C10A C9A C14A C13A . . . . 1.9(4) ?
    C8A C9A C14A C13A . . . . 176.8(2) ?
    C5A C6A C15A O3A . . . . 36.1(4) ?
    C1A C6A C15A O3A . . . . -139.0(3) ?
    C5A C6A C15A C16A . . . . -141.4(3) ?
    C1A C6A C15A C16A . . . . 43.6(4) ?
    O3A C15A C16A C17A . . . . 31.6(4) ?
    C6A C15A C16A C17A . . . . -150.9(3) ?
    O3A C15A C16A C21A . . . . -145.5(3) ?
    C6A C15A C16A C21A . . . . 31.9(4) ?
    C21A C16A C17A C18A . . . . -1.0(4) ?
    C15A C16A C17A C18A . . . . -178.2(3) ?
    C16A C17A C18A C19A . . . . 2.0(4) ?
    C17A C18A C19A C20A . . . . -1.3(4) ?
    C18A C19A C20A C21A . . . . -0.5(4) ?
    C19A C20A C21A C16A . . . . 1.6(4) ?
    C17A C16A C21A C20A . . . . -0.8(4) ?
    C15A C16A C21A C20A . . . . 176.3(2) ?
    O1C Co O1B C1B . . . . 86.8(2) ?
    O1A Co O1B C1B . . . . -93.0(2) ?
    O2B Co O1B C1B . . . . -3.6(2) ?
    O2C Co O1B C1B . . . . 173.8(2) ?
    O1B Co O2B C8B . . . . 9.7(2) ?
    O1C Co O2B C8B . . . . -80.2(2) ?
    O1A Co O2B C8B . . . . 101.5(2) ?
    O2A Co O2B C8B . . . . -170.1(2) ?
    Co O1B C1B C6B . . . . -175.28(16) ?
    Co O1B C1B C2B . . . . 1.2(3) ?
    O1B C1B C2B C3B . . . . 176.5(2) ?
    C6B C1B C2B C3B . . . . -7.0(3) ?
    O1B C1B C2B C8B . . . . -2.1(4) ?
    C6B C1B C2B C8B . . . . 174.5(2) ?
    C1B C2B C3B C4B . . . . 2.8(4) ?
    C8B C2B C3B C4B . . . . -178.7(2) ?
    C2B C3B C4B C5B . . . . 3.3(4) ?
    C2B C3B C4B C7B . . . . -178.4(2) ?
    C3B C4B C5B C6B . . . . -5.1(4) ?
    C7B C4B C5B C6B . . . . 176.6(3) ?
    C4B C5B C6B C1B . . . . 0.6(4) ?
    C4B C5B C6B C15B . . . . 173.7(2) ?
    O1B C1B C6B C5B . . . . -177.8(2) ?
    C2B C1B C6B C5B . . . . 5.4(3) ?
    O1B C1B C6B C15B . . . . 9.2(3) ?
    C2B C1B C6B C15B . . . . -167.6(2) ?
    Co O2B C8B C2B . . . . -13.4(3) ?
    Co O2B C8B C9B . . . . 165.51(15) ?
    C3B C2B C8B O2B . . . . -170.1(2) ?
    C1B C2B C8B O2B . . . . 8.4(4) ?
    C3B C2B C8B C9B . . . . 11.1(3) ?
    C1B C2B C8B C9B . . . . -170.4(2) ?
    O2B C8B C9B C10B . . . . -121.5(2) ?
    C2B C8B C9B C10B . . . . 57.5(3) ?
    O2B C8B C9B C14B . . . . 51.4(3) ?
    C2B C8B C9B C14B . . . . -129.7(3) ?
    C14B C9B C10B C11B . . . . -1.1(4) ?
    C8B C9B C10B C11B . . . . 171.7(2) ?
    C9B C10B C11B C12B . . . . 3.0(4) ?
    C10B C11B C12B C13B . . . . -1.8(5) ?
    C11B C12B C13B C14B . . . . -1.3(5) ?
    C12B C13B C14B C9B . . . . 3.1(4) ?
    C10B C9B C14B C13B . . . . -1.9(4) ?
    C8B C9B C14B C13B . . . . -174.8(2) ?
    C5B C6B C15B O3B . . . . -46.5(4) ?
    C1B C6B C15B O3B . . . . 126.7(3) ?
    C5B C6B C15B C16B . . . . 129.9(3) ?
    C1B C6B C15B C16B . . . . -56.9(3) ?
    O3B C15B C16B C17B . . . . 160.0(3) ?
    C6B C15B C16B C17B . . . . -16.3(4) ?
    O3B C15B C16B C21B . . . . -14.6(4) ?
    C6B C15B C16B C21B . . . . 169.1(2) ?
    C21B C16B C17B C18B . . . . 2.5(4) ?
    C15B C16B C17B C18B . . . . -172.0(3) ?
    C16B C17B C18B C19B . . . . -1.3(4) ?
    C17B C18B C19B C20B . . . . -1.0(5) ?
    C18B C19B C20B C21B . . . . 1.9(4) ?
    C19B C20B C21B C16B . . . . -0.6(4) ?
    C17B C16B C21B C20B . . . . -1.6(4) ?
    C15B C16B C21B C20B . . . . 173.2(2) ?
    O1B Co O1C C1C . . . . 39.09(17) ?
    O2B Co O1C C1C . . . . 129.11(17) ?
    O2C Co O1C C1C . . . . -49.11(17) ?
    O2A Co O1C C1C . . . . -142.14(17) ?
    O1B Co O2C C8C . . . . -52.61(19) ?
    O1C Co O2C C8C . . . . 37.41(19) ?
    O1A Co O2C C8C . . . . -144.25(19) ?
    O2A Co O2C C8C . . . . 127.12(19) ?
    Co O1C C1C C6C . . . . -141.27(18) ?
    Co O1C C1C C2C . . . . 37.7(3) ?
    O1C C1C C2C C3C . . . . -175.6(2) ?
    C6C C1C C2C C3C . . . . 3.4(3) ?
    O1C C1C C2C C8C . . . . 3.8(4) ?
    C6C C1C C2C C8C . . . . -177.2(2) ?
    C1C C2C C3C C4C . . . . -1.6(4) ?
    C8C C2C C3C C4C . . . . 179.0(2) ?
    C2C C3C C4C C5C . . . . -0.5(4) ?
    C2C C3C C4C C7C . . . . 179.0(3) ?
    C3C C4C C5C C6C . . . . 0.8(4) ?
    C7C C4C C5C C6C . . . . -178.8(3) ?
    C4C C5C C6C C1C . . . . 1.2(4) ?
    C4C C5C C6C C15C . . . . 178.6(2) ?
    O1C C1C C6C C5C . . . . 175.8(2) ?
    C2C C1C C6C C5C . . . . -3.2(4) ?
    O1C C1C C6C C15C . . . . -1.6(3) ?
    C2C C1C C6C C15C . . . . 179.4(2) ?
    Co O2C C8C C2C . . . . -10.6(3) ?
    Co O2C C8C C9C . . . . 169.42(15) ?
    C3C C2C C8C O2C . . . . 160.4(2) ?
    C1C C2C C8C O2C . . . . -18.9(4) ?
    C3C C2C C8C C9C . . . . -19.5(4) ?
    C1C C2C C8C C9C . . . . 161.1(2) ?
    O2C C8C C9C C14C . . . . 145.7(3) ?
    C2C C8C C9C C14C . . . . -34.3(4) ?
    O2C C8C C9C C10C . . . . -32.4(3) ?
    C2C C8C C9C C10C . . . . 147.5(2) ?
    C14C C9C C10C C11C . . . . -0.4(4) ?
    C8C C9C C10C C11C . . . . 177.8(2) ?
    C9C C10C C11C C12C . . . . -0.4(4) ?
    C10C C11C C12C C13C . . . . 1.1(5) ?
    C11C C12C C13C C14C . . . . -0.9(5) ?
    C10C C9C C14C C13C . . . . 0.6(4) ?
    C8C C9C C14C C13C . . . . -177.5(3) ?
    C12C C13C C14C C9C . . . . 0.0(5) ?
    C5C C6C C15C O3C . . . . 116.0(3) ?
    C1C C6C C15C O3C . . . . -66.6(3) ?
    C5C C6C C15C C16C . . . . -63.3(3) ?
    C1C C6C C15C C16C . . . . 114.1(3) ?
    O3C C15C C16C C21C . . . . -7.4(4) ?
    C6C C15C C16C C21C . . . . 171.9(2) ?
    O3C C15C C16C C17C . . . . 171.2(2) ?
    C6C C15C C16C C17C . . . . -9.5(3) ?
    C21C C16C C17C C18C . . . . 0.1(4) ?
    C15C C16C C17C C18C . . . . -178.5(2) ?
    C16C C17C C18C C19C . . . . 0.3(4) ?
    C17C C18C C19C C20C . . . . -0.3(5) ?
    C18C C19C C20C C21C . . . . -0.1(5) ?
    C19C C20C C21C C16C . . . . 0.4(4) ?
    C17C C16C C21C C20C . . . . -0.4(4) ?
    C15C C16C C21C C20C . . . . 178.2(2) ?
loop_
    _geom_hbond_atom_site_label_D
    _geom_hbond_atom_site_label_H
    _geom_hbond_atom_site_label_A
    _geom_hbond_site_symmetry_A
    _geom_hbond_distance_DH
    _geom_hbond_distance_HA
    _geom_hbond_distance_DA
    _geom_hbond_angle_DHA
    C12A H12A O2B 3_666 0.95 2.60 3.442(3) 147.4
    C13A H13A O3C 3_666 0.95 2.48 3.278(3) 141.4
    C13B H13B O3B 4_576 0.95 2.39 3.311(3) 162.2
    C11C H11C O3C 2_655 0.95 2.40 3.313(3) 160.5
    C10B H10B Cg12 1_555 0.95 2.70 3.634(3) 166.0
    C11B H11B Cg7 1_655 0.95 2.72 3.479(3) 137.0
    C18C H18C Cg9 1_655 0.95 2.99 3.720(4) 135.0
    C20C H20C Cg11 2_745 0.95 2.88 3.332(3) 110.0
_iucr_refine_instructions_details
;
TITL    CO-TEBa in P2(1)/c
CELL 1.54184  11.285841  17.544211  24.774459  90.0000  92.8922  90.0000
ZERR    4.00   0.000253   0.000431   0.000480   0.0000   0.0019   0.0000
LATT  1
SYMM -X, 0.50000+Y, 0.50000-Z
SFAC    C   H  O   CO
UNIT   252 180 36 4
temp -150
l.s. 8
acta 135
conf
bond $h
htab  c12a o2b_$1
eqiv $1 1-x, 1-y, 1-z
htab c13a o3c_$1
htab c13b o3b_$2
eqiv $2 x, 3/2-y, 1/2+z
htab c11c o3c_$3
eqiv $3 1-x, 1/2+y, 1/2-z
omit    10   2   1
omit   -10   1   1
omit    10   1   1
omit   -13   2   2
omit   -12  11   1
omit   -12   5   2
omit    12   7   0
omit   -12  10   1
omit     0   1   1
omit    -1   6   3
omit    -4   4   1
omit     1   0   0
omit    -1   5   1
omit    11   3   0
omit    -5   2   3
WGHT    0.076500    3.768400
FVAR       0.99623
CO    4    0.387319    0.704237    0.356917    11.00000    0.02003    0.01879 =
         0.01894    0.00137    0.00017    0.00065
O1A   3    0.450060    0.797103    0.390555    11.00000    0.03073    0.01801 =
         0.02346    0.00008   -0.00017    0.00327
O2A   3    0.497750    0.645261    0.405437    11.00000    0.02427    0.01829 =
         0.02276    0.00062   -0.00287   -0.00102
O3A   3    0.546016    1.007077    0.403803    11.00000    0.03952    0.02816 =
         0.08854    0.01918    0.00510   -0.00207
C1A   1    0.539250    0.806352    0.423844    11.00000    0.02281    0.02025 =
         0.02541    0.00057    0.00650    0.00044
C2A   1    0.610043    0.746223    0.447653    11.00000    0.02560    0.01992 =
         0.02271   -0.00038    0.00320    0.00005
C3A   1    0.717647    0.763900    0.476537    11.00000    0.02369    0.02483 =
         0.02552   -0.00047    0.00276    0.00187
AFIX  43
H3AA  2    0.766325    0.723343    0.490110    11.00000   -1.20000
AFIX   0
C4A   1    0.754813    0.838334    0.485802    11.00000    0.02362    0.02791 =
         0.02834   -0.00387    0.00573   -0.00223
C5A   1    0.678587    0.896973    0.467558    11.00000    0.03085    0.02207 =
         0.03235   -0.00489    0.00805   -0.00451
AFIX  43
H5AA  2    0.700289    0.948274    0.475345    11.00000   -1.20000
AFIX   0
C6A   1    0.572656    0.882782    0.438556    11.00000    0.02675    0.02164 =
         0.03061   -0.00061    0.00735    0.00183
C7A   1    0.873123    0.855161    0.514519    11.00000    0.02886    0.03099 =
         0.03510   -0.00777    0.00210   -0.00490
AFIX 137
H7AA  2    0.918426    0.807759    0.519186    11.00000   -1.50000
H7AB  2    0.860260    0.877486    0.550008    11.00000   -1.50000
H7AC  2    0.917465    0.891156    0.493000    11.00000   -1.50000
AFIX   0
C8A   1    0.571306    0.667270    0.441320    11.00000    0.01957    0.02365 =
         0.02255    0.00050    0.00411    0.00093
C9A   1    0.616802    0.606730    0.479007    11.00000    0.01973    0.02200 =
         0.02537    0.00222    0.00172   -0.00056
C10A  1    0.625438    0.532467    0.459047    11.00000    0.02286    0.02303 =
         0.03019   -0.00011    0.00216   -0.00016
AFIX  43
H10A  2    0.604372    0.522191    0.422154    11.00000   -1.20000
AFIX   0
C11A  1    0.664582    0.473895    0.492877    11.00000    0.02714    0.01791 =
         0.04243    0.00304    0.00329    0.00102
AFIX  43
H11A  2    0.672897    0.423901    0.478832    11.00000   -1.20000
AFIX   0
C12A  1    0.691841    0.487975    0.547462    11.00000    0.02611    0.02791 =
         0.03783    0.01416    0.00135   -0.00055
AFIX  43
H12A  2    0.719113    0.447746    0.570557    11.00000   -1.20000
AFIX   0
C13A  1    0.679026    0.560871    0.567939    11.00000    0.02267    0.03541 =
         0.02496    0.00575    0.00006   -0.00210
AFIX  43
H13A  2    0.695456    0.570230    0.605339    11.00000   -1.20000
AFIX   0
C14A  1    0.642275    0.620306    0.534037    11.00000    0.02340    0.02514 =
         0.02482    0.00116    0.00219    0.00001
AFIX  43
H14A  2    0.634421    0.670252    0.548231    11.00000   -1.20000
AFIX   0
C15A  1    0.498647    0.948819    0.419000    11.00000    0.03452    0.01865 =
         0.04219    0.00104    0.00520   -0.00001
C16A  1    0.366324    0.944979    0.420143    11.00000    0.03286    0.01737 =
         0.03452   -0.00462    0.00248    0.00023
C17A  1    0.298541    0.986348    0.381879    11.00000    0.03976    0.02532 =
         0.03693    0.00144    0.00293    0.00275
AFIX  43
H17A  2    0.336957    1.014921    0.355275    11.00000   -1.20000
AFIX   0
C18A  1    0.175388    0.986416    0.382068    11.00000    0.03856    0.03158 =
         0.04124    0.00141   -0.00386    0.00499
AFIX  43
H18A  2    0.129827    1.013505    0.355083    11.00000   -1.20000
AFIX   0
C19A  1    0.119737    0.946774    0.421812    11.00000    0.02759    0.03146 =
         0.04531   -0.00838    0.00138    0.00092
AFIX  43
H19A  2    0.035674    0.947404    0.422618    11.00000   -1.20000
AFIX   0
C20A  1    0.186321    0.906152    0.460449    11.00000    0.03529    0.03042 =
         0.03356   -0.00427    0.00638   -0.00080
AFIX  43
H20A  2    0.147603    0.879363    0.487847    11.00000   -1.20000
AFIX   0
C21A  1    0.309166    0.904213    0.459516    11.00000    0.03377    0.02374 =
         0.03356   -0.00310    0.00270    0.00107
AFIX  43
H21A  2    0.354139    0.875188    0.485635    11.00000   -1.20000
AFIX   0
O1B   3    0.278254    0.760587    0.311209    11.00000    0.02166    0.02333 =
         0.02047    0.00482    0.00235    0.00306
O2B   3    0.268857    0.698528    0.412421    11.00000    0.02355    0.02353 =
         0.01940    0.00335    0.00113    0.00164
O3B   3    0.097685    0.801408    0.181326    11.00000    0.03511    0.06529 =
         0.02077    0.00417   -0.00056   -0.00871
C1B   1    0.169532    0.779064    0.318345    11.00000    0.02154    0.01630 =
         0.02111    0.00078   -0.00023   -0.00005
C2B   1    0.105720    0.760910    0.365429    11.00000    0.02400    0.01907 =
         0.02059   -0.00068    0.00132   -0.00102
C3B   1   -0.011389    0.788364    0.369434    11.00000    0.02559    0.02447 =
         0.02085   -0.00079    0.00386    0.00034
AFIX  43
H3BA  2   -0.051564    0.777987    0.401409    11.00000   -1.20000
AFIX   0
C4B   1   -0.069534    0.829583    0.328777    11.00000    0.02409    0.02300 =
         0.02993    0.00202    0.00045    0.00142
C5B   1   -0.010215    0.840586    0.280788    11.00000    0.02428    0.02459 =
         0.02740    0.00537   -0.00300    0.00276
AFIX  43
H5BA  2   -0.051058    0.865186    0.251185    11.00000   -1.20000
AFIX   0
C6B   1    0.104901    0.817000    0.275153    11.00000    0.02569    0.02070 =
         0.02265    0.00273    0.00022   -0.00098
C7B   1   -0.193634    0.859860    0.334905    11.00000    0.02588    0.04108 =
         0.03491    0.00519    0.00336    0.00806
AFIX 137
H7BA  2   -0.246446    0.817717    0.343529    11.00000   -1.50000
H7BB  2   -0.222359    0.883934    0.301028    11.00000   -1.50000
H7BC  2   -0.192496    0.897542    0.364126    11.00000   -1.50000
AFIX   0
C8B   1    0.161113    0.716682    0.408877    11.00000    0.02369    0.01790 =
         0.01915   -0.00175    0.00239   -0.00165
C9B   1    0.091296    0.686773    0.454234    11.00000    0.02409    0.02121 =
         0.02122    0.00303    0.00294    0.00204
C10B  1   -0.005981    0.639675    0.443222    11.00000    0.02764    0.02833 =
         0.02556    0.00257    0.00048   -0.00026
AFIX  43
H10B  2   -0.034718    0.631781    0.406949    11.00000   -1.20000
AFIX   0
C11B  1   -0.061130    0.604154    0.485371    11.00000    0.02395    0.03465 =
         0.04066    0.01059    0.00341   -0.00333
AFIX  43
H11B  2   -0.125252    0.570053    0.477884    11.00000   -1.20000
AFIX   0
C12B  1   -0.022273    0.618635    0.538439    11.00000    0.02738    0.05558 =
         0.03129    0.01889    0.00671    0.00295
AFIX  43
H12B  2   -0.061415    0.595497    0.567285    11.00000   -1.20000
AFIX   0
C13B  1    0.073173    0.666596    0.549521    11.00000    0.03064    0.05908 =
         0.02007    0.00689    0.00157    0.00455
AFIX  43
H13B  2    0.098437    0.677129    0.585916    11.00000   -1.20000
AFIX   0
C14B  1    0.132066    0.699350    0.507422    11.00000    0.02682    0.03399 =
         0.02296    0.00095    0.00049   -0.00091
AFIX  43
H14B  2    0.200018    0.730264    0.514933    11.00000   -1.20000
AFIX   0
C15B  1    0.157615    0.823638    0.220501    11.00000    0.02823    0.02676 =
         0.02409    0.00714   -0.00009    0.00358
C16B  1    0.274925    0.860016    0.213813    11.00000    0.02993    0.02494 =
         0.02523    0.01014    0.00184    0.00364
C17B  1    0.328871    0.906121    0.253593    11.00000    0.03400    0.02977 =
         0.03304    0.00488    0.00605   -0.00189
AFIX  43
H17B  2    0.295562    0.909900    0.287950    11.00000   -1.20000
AFIX   0
C18B  1    0.430946    0.946611    0.243445    11.00000    0.03961    0.03229 =
         0.04448    0.00079    0.00436   -0.00457
AFIX  43
H18B  2    0.466270    0.978749    0.270604    11.00000   -1.20000
AFIX   0
C19B  1    0.481683    0.940332    0.193719    11.00000    0.03075    0.03082 =
         0.05068    0.01028    0.00991   -0.00259
AFIX  43
H19B  2    0.550900    0.968666    0.186586    11.00000   -1.20000
AFIX   0
C20B  1    0.430533    0.892316    0.154449    11.00000    0.03261    0.03682 =
         0.03499    0.01205    0.01030    0.00754
AFIX  43
H20B  2    0.466335    0.886680    0.120788    11.00000   -1.20000
AFIX   0
C21B  1    0.327990    0.852785    0.164114    11.00000    0.02941    0.03173 =
         0.02771    0.00871    0.00285    0.00621
AFIX  43
H21B  2    0.293174    0.820488    0.136924    11.00000   -1.20000
AFIX   0
O1C   3    0.327526    0.609905    0.324913    11.00000    0.02563    0.02098 =
         0.02189   -0.00038   -0.00158   -0.00287
O2C   3    0.499743    0.707490    0.298404    11.00000    0.02205    0.02436 =
         0.02265    0.00049    0.00177    0.00039
O3C   3    0.169020    0.469860    0.317884    11.00000    0.03195    0.02467 =
         0.04204    0.00578   -0.00366    0.00097
C1C   1    0.301026    0.608123    0.272987    11.00000    0.02104    0.02048 =
         0.02256   -0.00112   -0.00038    0.00065
C2C   1    0.368066    0.646907    0.233627    11.00000    0.02615    0.02131 =
         0.02488   -0.00125    0.00182    0.00214
C3C   1    0.326649    0.645596    0.178625    11.00000    0.03236    0.02880 =
         0.02257   -0.00006    0.00365    0.00147
AFIX  43
H3CA  2    0.370360    0.672452    0.152923    11.00000   -1.20000
AFIX   0
C4C   1    0.225941    0.607112    0.160930    11.00000    0.03738    0.03496 =
         0.02227   -0.00150   -0.00326    0.00183
C5C   1    0.163509    0.567384    0.199424    11.00000    0.02848    0.03016 =
         0.02889   -0.00532   -0.00316   -0.00312
AFIX  43
H5CA  2    0.094221    0.539915    0.187918    11.00000   -1.20000
AFIX   0
C6C   1    0.199299    0.566777    0.253636    11.00000    0.02265    0.02162 =
         0.02692   -0.00133    0.00018    0.00015
C7C   1    0.183253    0.607887    0.102362    11.00000    0.04852    0.05571 =
         0.02487    0.00025   -0.00500   -0.00683
AFIX 137
H7CA  2    0.234570    0.641142    0.081976    11.00000   -1.50000
H7CB  2    0.101599    0.626992    0.099227    11.00000   -1.50000
H7CC  2    0.185808    0.556030    0.087763    11.00000   -1.50000
AFIX   0
C8C   1    0.475566    0.687168    0.250443    11.00000    0.02514    0.01874 =
         0.02593    0.00152    0.00351    0.00471
C9C   1    0.566298    0.707569    0.211244    11.00000    0.02521    0.02386 =
         0.02731    0.00282    0.00404    0.00254
C10C  1    0.630137    0.774691    0.220619    11.00000    0.02977    0.02494 =
         0.02820    0.00375   -0.00187   -0.00012
AFIX  43
H10C  2    0.612913    0.806257    0.250378    11.00000   -1.20000
AFIX   0
C11C  1    0.718734    0.795635    0.186696    11.00000    0.03107    0.03126 =
         0.03887    0.00876   -0.00066   -0.00438
AFIX  43
H11C  2    0.761682    0.841599    0.193077    11.00000   -1.20000
AFIX   0
C12C  1    0.744412    0.749344    0.143490    11.00000    0.04078    0.04095 =
         0.04374    0.01170    0.01716   -0.00278
AFIX  43
H12C  2    0.805937    0.763192    0.120600    11.00000   -1.20000
AFIX   0
C13C  1    0.680498    0.682850    0.133591    11.00000    0.04972    0.03714 =
         0.04199   -0.00063    0.02339    0.00018
AFIX  43
H13C  2    0.697577    0.651597    0.103649    11.00000   -1.20000
AFIX   0
C14C  1    0.591330    0.661842    0.167484    11.00000    0.03842    0.02757 =
         0.03803   -0.00139    0.01346   -0.00239
AFIX  43
H14C  2    0.547640    0.616264    0.160685    11.00000   -1.20000
AFIX   0
C15C  1    0.127305    0.524765    0.293085    11.00000    0.02527    0.02039 =
         0.02707   -0.00306   -0.00324   -0.00283
C16C  1    0.003600    0.550763    0.300889    11.00000    0.02404    0.02200 =
         0.02868   -0.00313   -0.00250   -0.00274
C17C  1   -0.040804    0.619074    0.278782    11.00000    0.02839    0.02443 =
         0.03804   -0.00062   -0.00323    0.00028
AFIX  43
H17C  2    0.007735    0.649813    0.257339    11.00000   -1.20000
AFIX   0
C18C  1   -0.155573    0.641905    0.288159    11.00000    0.03059    0.03278 =
         0.05497   -0.00440   -0.00581    0.00742
AFIX  43
H18C  2   -0.185533    0.688187    0.272965    11.00000   -1.20000
AFIX   0
C19C  1   -0.227084    0.597393    0.319698    11.00000    0.02433    0.04426 =
         0.05674   -0.01815    0.00386   -0.00124
AFIX  43
H19C  2   -0.305566    0.613276    0.326197    11.00000   -1.20000
AFIX   0
C20C  1   -0.182927    0.529347    0.341713    11.00000    0.03393    0.03755 =
         0.04621   -0.01218    0.00959   -0.01077
AFIX  43
H20C  2   -0.231413    0.498795    0.363307    11.00000   -1.20000
AFIX   0
C21C  1   -0.068781    0.506230    0.332199    11.00000    0.03044    0.02565 =
         0.03432   -0.00329    0.00323   -0.00757
AFIX  43
H21C  2   -0.039417    0.459626    0.347113    11.00000   -1.20000
HKLF 4
REM     CO-TEBa in P2(1)/c
REM R1 =  0.0553 for   9001 Fo > 4sig(Fo)  and  0.0627 for all  10145 data
REM    661 parameters refined using      0 restraints
END
WGHT      0.0765      3.7604
REM Highest difference peak  0.513,  deepest hole -0.619,  1-sigma level  0.082
Q1    1   0.4821  0.7035  0.3716  11.00000  0.05    0.51
Q2    1   0.3053  0.7063  0.3809  11.00000  0.05    0.51
Q3    1   0.2881  0.7090  0.3474  11.00000  0.05    0.47
Q4    1   0.4619  0.7020  0.3280  11.00000  0.05    0.44
Q5    1   0.5145  0.7980  0.3913  11.00000  0.05    0.41
Q6    1  -0.1225  0.8464  0.3317  11.00000  0.05    0.41
Q7    1   0.2575  0.5766  0.2613  11.00000  0.05    0.40
Q8    1   0.1406  0.8202  0.2500  11.00000  0.05    0.39
Q9    1   0.1332  0.7629  0.3459  11.00000  0.05    0.39
Q10   1   0.1288  0.7030  0.4322  11.00000  0.05    0.39
Q11   1   0.5205  0.6967  0.2285  11.00000  0.05    0.38
Q12   1   0.0586  0.7752  0.3710  11.00000  0.05    0.38
Q13   1   0.2201  0.7060  0.4061  11.00000  0.05    0.37
Q14   1   0.2308  0.7632  0.3170  11.00000  0.05    0.36
Q15   1   0.5668  0.7051  0.2988  11.00000  0.05    0.36
Q16   1   0.4713  0.8233  0.5611  11.00000  0.05    0.35
Q17   1   0.0417  0.8333  0.2785  11.00000  0.05    0.35
Q18   1  -0.0594  0.8057  0.3357  11.00000  0.05    0.35
Q19   1   0.4618  0.9387  0.2274  11.00000  0.05    0.34
Q20   1   0.6836  0.7801  0.2112  11.00000  0.05    0.33
;
