# Supplementary material for: Tris(2,6-dibenzoyl-4-methyl­phenolato-κ2 O 1,O 2)cobalt(III)
Source: Acta Crystallogr Sect E Struct Rep Online. 2014 Jan 29;70(Pt 2):m67–8. doi: 10.1107/S1600536814001664 (PMC3998268; doi:10.1107/S1600536814001664)
Supplement: Supplementary file 2 [file e-70-00m67-Isup2.hkl]

# 
# h,k,l, Fc-squared, Fo-squared, sigma(Fo-squared) and status flag 
# 
data_I
_shelx_title '    CO-TEBa in P2(1)/c' 
_shelx_refln_list_code          4 
_shelx_F_calc_maximum      484.74 
_exptl_crystal_F_000      2088.00 
_reflns_d_resolution_high  0.7893 
 
loop_ 
 _symmetry_equiv_pos_as_xyz 
 'x, y, z' 
 '-x, y+1/2, -z+1/2' 
 '-x, -y, -z' 
 'x, -y-1/2, z-1/2' 
 
_cell_length_a    11.2858 
_cell_length_b    17.5442 
_cell_length_c    24.7745 
_cell_angle_alpha  90.000 
_cell_angle_beta   92.892 
_cell_angle_gamma  90.000 
 
_shelx_F_squared_multiplier     1.000 
 
loop_ 
 _refln_index_h 
 _refln_index_k 
 _refln_index_l 
 _refln_F_squared_calc 
 _refln_F_squared_meas 
 _refln_F_squared_sigma 
 _refln_observed_status 
   2   0   0     2880.59     2268.29     96.50 o 
   3   0   0     2539.46     2007.32     74.73 o 
   4   0   0     7389.20     6346.25    175.77 o 
   5   0   0     1200.67     1697.47     59.83 o 
   6   0   0     7391.40     8694.56    568.08 o 
   7   0   0      773.58     1021.76     75.60 o 
   8   0   0      160.39      128.83     30.34 o 
   9   0   0     2122.23     1807.19     79.59 o 
  10   0   0     2400.93     2103.50     88.35 o 
  11   0   0      566.72      542.11     50.74 o 
  12   0   0      239.98      187.01     32.18 o 
  13   0   0      551.55      570.16     45.30 o 
   1   1   0    20963.76    15759.34    341.12 o 
   2   1   0     2948.78     2909.63     54.04 o 
   3   1   0     2609.50     2408.54     73.75 o 
   4   1   0       53.63       99.03      8.97 o 
   5   1   0     9526.50    10463.35    194.64 o 
   6   1   0     3927.86     5810.71    329.29 o 
   7   1   0     1273.50     1075.16     81.83 o 
   8   1   0      433.59      502.66     49.05 o 
   9   1   0      262.37      254.22     21.97 o 
  10   1   0     2248.83     1972.99     60.51 o 
  11   1   0      726.84      734.95     31.97 o 
  12   1   0      141.18      178.32     21.53 o 
  13   1   0      410.79      433.81     28.02 o 
   0   2   0    27333.48    29479.65    536.22 o 
   1   2   0     2008.99     1564.75     32.03 o 
   2   2   0     2484.69     2631.20     89.93 o 
   3   2   0      678.74      468.41     22.06 o 
   4   2   0      176.89      119.85      9.59 o 
   5   2   0      150.33      239.58     25.07 o 
   6   2   0    14436.35    16527.67    527.80 o 
   7   2   0      597.93      726.92     45.20 o 
   8   2   0     8299.83     8381.17    190.33 o 
   9   2   0     2993.59     2794.65     71.60 o 
  10   2   0      466.10      468.31     28.70 o 
  11   2   0      803.81      846.54     33.38 o 
  12   2   0       34.13       62.10     22.52 o 
  13   2   0       96.04       75.74     11.76 o 
   1   3   0     1944.62     2193.93    177.57 o 
   2   3   0    12306.84    17295.51    464.63 o 
   3   3   0    12142.76    12034.20    558.08 o 
   4   3   0       56.14       34.48      9.17 o 
   5   3   0       12.81       13.08      6.94 o 
   6   3   0     1808.86     1542.97     59.22 o 
   7   3   0     3583.57     3749.54    255.83 o 
   8   3   0     1021.92     1098.65     62.21 o 
   9   3   0      281.28      392.13     38.13 o 
  10   3   0      751.96      721.39     39.13 o 
  12   3   0      122.12      235.52     23.62 o 
  13   3   0       58.64       56.29     10.43 o 
   0   4   0     5894.84     7114.35    187.06 o 
   1   4   0     2163.02     2429.52     81.42 o 
   2   4   0      103.53      128.46     17.31 o 
   3   4   0     8419.85     9018.60    245.23 o 
   4   4   0     1433.27     1618.39     62.65 o 
   5   4   0      427.53      623.16     35.68 o 
   6   4   0     2379.00     2470.82     80.18 o 
   7   4   0     1493.32     1697.73     82.07 o 
   8   4   0     1351.09     1339.89     96.11 o 
   9   4   0     2933.94     3021.91     89.81 o 
  10   4   0       96.48      129.47     26.89 o 
  11   4   0     1867.99     2347.91     91.66 o 
  12   4   0      524.30      677.99     40.30 o 
  13   4   0       93.57      148.72     16.02 o 
   1   5   0     2939.45     3608.45     75.43 o 
   2   5   0     5743.68     6877.56    174.58 o 
   3   5   0     4703.29     4883.27    115.28 o 
   4   5   0     3898.77     3592.54    169.14 o 
   5   5   0      665.47      895.62     45.13 o 
   6   5   0      192.83      212.50     24.07 o 
   7   5   0      106.98       92.54     23.50 o 
   8   5   0      439.11      753.93     79.84 o 
   9   5   0       96.85      142.96     20.26 o 
  10   5   0      722.86      754.28     47.23 o 
  11   5   0       74.66      201.06     84.57 o 
  12   5   0      171.30      255.03     25.01 o 
  13   5   0       19.08       24.05     10.14 o 
   0   6   0     8025.77    10336.85    278.01 o 
   1   6   0      462.56      671.38     26.94 o 
   2   6   0    12556.14    15840.48    954.99 o 
   3   6   0     1579.27     1661.32    112.77 o 
   4   6   0      658.04      677.63     74.84 o 
   5   6   0      875.63      986.02     50.45 o 
   6   6   0      132.82      150.98     22.25 o 
   7   6   0       18.36       26.31     12.71 o 
   8   6   0       21.73       12.98     13.20 o 
   9   6   0       22.08       38.80     17.96 o 
  10   6   0       91.38       78.90     21.48 o 
  11   6   0       75.16      147.58     34.64 o 
  12   6   0      238.78      263.76     34.54 o 
  13   6   0      177.69      152.28     35.28 o 
   1   7   0      753.66      760.21     31.03 o 
   2   7   0       69.55      106.77     14.66 o 
   3   7   0    13438.89    14148.44   1166.31 o 
   4   7   0      601.66      469.87     65.76 o 
   5   7   0      187.87      137.71     28.13 o 
   6   7   0      471.24      451.91     54.27 o 
   7   7   0     3146.39     3248.26    221.69 o 
   8   7   0       15.86      635.02    552.78 o 
   9   7   0     2036.50     2153.34     77.44 o 
  10   7   0      291.36      270.56     29.87 o 
  11   7   0      635.41      736.75     62.50 o 
  13   7   0       13.83       61.60     28.19 o 
   0   8   0      266.57      287.81     45.78 o 
   1   8   0     1167.99     1083.36     40.70 o 
   2   8   0     7489.29     8834.48    241.41 o 
   3   8   0     5277.72     5764.68    141.88 o 
   4   8   0     1339.74      900.59    100.44 o 
   5   8   0       64.09       39.73     14.18 o 
   6   8   0      526.97      490.58     58.74 o 
   7   8   0      243.21      262.32     62.54 o 
   8   8   0     1448.99     1452.36     80.30 o 
   9   8   0       48.65        9.58     22.61 o 
  10   8   0      391.22      404.66     37.77 o 
  11   8   0       90.30      162.08     35.89 o 
  12   8   0       40.67       55.24     16.51 o 
  13   8   0      211.58      205.02     74.61 o 
   1   9   0     8102.97     9371.85    192.46 o 
   2   9   0     1572.18     2066.27     73.78 o 
   3   9   0     5235.36     4921.10    311.05 o 
   4   9   0     6718.27     7326.92    228.81 o 
   5   9   0      834.10      599.32     65.73 o 
   6   9   0     2830.18     2524.21    209.67 o 
   7   9   0     1515.63     1567.59     84.04 o 
   8   9   0     1113.82     1165.92    169.23 o 
   9   9   0       49.73       74.32     24.79 o 
  10   9   0     1783.84     1778.95    102.48 o 
  11   9   0      536.65      607.80     52.95 o 
  12   9   0       43.23      191.16     25.92 o 
   0  10   0    10555.70    11606.89    309.20 o 
   1  10   0     3811.34     4326.15    148.41 o 
   2  10   0       19.80       19.27      8.88 o 
   3  10   0      188.09      107.30     32.28 o 
   4  10   0     1508.30     1179.87     89.69 o 
   5  10   0      108.03       13.49     15.53 o 
   6  10   0     1162.42      991.45    129.06 o 
   7  10   0       37.71       61.39     13.74 o 
   8  10   0     1976.71     1708.91     91.04 o 
   9  10   0      143.65      125.04     28.44 o 
  10  10   0       38.86       53.50     24.91 o 
  11  10   0       24.73       84.15     23.59 o 
  12  10   0      509.10      370.18     32.56 o 
   1  11   0     4238.75     4503.82    235.81 o 
   2  11   0     3057.84     2684.18     94.54 o 
   3  11   0      306.53      156.16     43.87 o 
   4  11   0      122.58       95.20     25.77 o 
   5  11   0      132.50      165.88     52.74 o 
   6  11   0      556.82      599.75     54.57 o 
   7  11   0     1941.15     1909.74     80.13 o 
   8  11   0      293.95      301.89     32.51 o 
   9  11   0       85.58      111.39     18.97 o 
  10  11   0      167.45      131.43     27.49 o 
  11  11   0      247.74      226.29     35.38 o 
  12  11   0      811.32      598.50     37.29 o 
   0  12   0     9107.21    10001.08    266.07 o 
   1  12   0     2526.07     2634.91     81.73 o 
   2  12   0     2646.48     2808.86    123.93 o 
   3  12   0       33.20       31.93     26.67 o 
   4  12   0     1105.07      901.68    127.63 o 
   5  12   0     2105.63     1833.61     70.85 o 
   6  12   0     1065.69      999.98     57.39 o 
   7  12   0       37.89       60.59     14.72 o 
   8  12   0     2268.36     2278.91     99.03 o 
   9  12   0      568.06      596.07     40.07 o 
  10  12   0      123.12      138.80     27.13 o 
  11  12   0       80.45       79.16     16.86 o 
   1  13   0      763.56      727.50    117.60 o 
   2  13   0     1912.79     1870.49     71.43 o 
   3  13   0     2156.75     2269.04     75.18 o 
   4  13   0     1577.09     1580.69     63.86 o 
   5  13   0       25.41       12.20     11.31 o 
   6  13   0     2998.84     2834.70    144.67 o 
   7  13   0     2572.20     2452.29    156.38 o 
   8  13   0      337.05      407.37     56.45 o 
   9  13   0      257.56      314.69     45.07 o 
  10  13   0     1165.11     1278.26     71.63 o 
  11  13   0       44.01      135.41     21.58 o 
   0  14   0       54.98       13.26     11.74 o 
   1  14   0      671.27      667.39     79.05 o 
   2  14   0      871.78      793.34     56.22 o 
   3  14   0      535.15      566.07     30.21 o 
   4  14   0      172.73      128.06     58.97 o 
   5  14   0      491.88      414.74     35.02 o 
   6  14   0     1010.97      876.06     52.62 o 
   7  14   0       55.27       70.69     16.26 o 
   8  14   0      724.12      722.02     43.64 o 
   9  14   0      458.39      489.72     31.66 o 
  10  14   0       52.24      129.14     27.14 o 
  11  14   0       29.13       23.62      6.96 o 
   1  15   0      506.67      515.02     94.27 o 
   2  15   0     2749.35     2599.13    159.04 o 
   3  15   0       16.91       18.55     28.66 o 
   4  15   0       89.74      110.56     37.86 o 
   5  15   0      369.58      383.41     33.12 o 
   6  15   0      357.42      349.85     46.37 o 
   7  15   0      545.58      446.22     35.74 o 
   8  15   0      246.36      281.39     27.16 o 
   9  15   0        9.84       24.88     12.88 o 
  10  15   0       45.63       56.67     12.36 o 
   0  16   0        6.85       10.33     13.47 o 
   1  16   0        8.70       15.93      9.03 o 
   2  16   0      633.46      583.26     64.30 o 
   3  16   0       57.72      103.72     39.67 o 
   4  16   0      227.04      297.66     43.12 o 
   5  16   0     1065.91     1041.57     90.42 o 
   6  16   0      734.68      741.60     45.59 o 
   7  16   0        0.22       10.29     11.92 o 
   8  16   0        1.20       33.74     10.14 o 
   9  16   0       31.30      127.52     45.59 o 
   1  17   0      299.15      370.84     52.06 o 
   2  17   0       49.93       70.54     24.67 o 
   3  17   0      191.04      170.86     35.16 o 
   4  17   0       71.08       85.50     22.17 o 
   5  17   0      307.56      335.25     30.65 o 
   6  17   0       15.06       16.90     10.08 o 
   7  17   0      489.90      544.74     32.90 o 
   8  17   0        8.29       56.52     21.80 o 
   0  18   0       26.66       29.21     14.11 o 
   1  18   0       51.02       45.84     13.69 o 
   2  18   0      372.54      389.72     53.51 o 
   3  18   0      188.67      215.17     36.76 o 
   4  18   0      113.46      139.36     28.87 o 
   5  18   0      251.66      233.70     21.58 o 
   6  18   0        6.44        9.99      7.69 o 
   7  18   0        3.99        8.97      5.32 o 
   1  19   0       50.26       59.09     15.25 o 
   2  19   0     1821.83     1919.59    103.95 o 
   3  19   0      809.08     1016.43     70.75 o 
   4  19   0     1026.75      994.69     68.13 o 
   5  19   0      183.03      141.89     26.14 o 
   6  19   0      264.76      339.81     32.13 o 
   7  19   0      613.76      641.21     34.84 o 
   0  20   0     4447.89     6116.32    177.85 o 
   1  20   0     2163.92     2752.68    177.59 o 
   2  20   0      182.16      217.32     29.69 o 
   3  20   0      421.39      419.76     40.06 o 
   4  20   0      213.07      177.05     25.19 o 
   5  20   0       97.29       67.52     15.07 o 
   6  20   0       84.02      119.18     14.68 o 
   1  21   0      965.54     1220.60     60.76 o 
   2  21   0     1022.92     1165.01     59.20 o 
   3  21   0      116.75      153.84     19.38 o 
   4  21   0       97.65       95.09     14.76 o 
 -13   1   1       57.43      147.12     18.54 o 
 -12   1   1      189.50      277.76     26.54 o 
 -11   1   1      494.54      700.29     41.85 o 
  -9   1   1      708.55      753.05     35.42 o 
  -8   1   1      431.68      481.26     39.61 o 
  -7   1   1     1324.85     1396.30     72.71 o 
  -6   1   1      301.41      344.39     25.47 o 
  -5   1   1     2440.92     2524.50     72.67 o 
  -4   1   1       78.82       73.17      7.75 o 
  -3   1   1    33484.14    33074.33    594.74 o 
  -2   1   1     2392.41     2096.56     88.04 o 
  -1   1   1       17.91       18.06      2.67 o 
   1   1   1     1212.04      988.63     32.96 o 
   2   1   1     3050.52     2615.62     72.29 o 
   3   1   1     6069.94     5866.96    123.25 o 
   4   1   1     1598.93     1480.00     30.03 o 
   5   1   1     1244.02     1244.77     62.91 o 
   6   1   1      712.13      803.08     92.65 o 
   7   1   1      253.89      215.78     24.19 o 
   8   1   1      341.83      352.41     43.54 o 
   9   1   1      215.97      254.96     35.20 o 
  11   1   1      155.55      350.77     48.45 o 
  12   1   1       29.71       71.78     23.53 o 
  13   1   1      152.02      292.24     23.54 o 
  14   1   1       97.55       81.81     11.55 o 
 -13   2   1      693.75      745.73     35.76 o 
 -12   2   1      499.75      499.54     28.45 o 
 -11   2   1     1433.22     1416.10     43.81 o 
 -10   2   1      326.49      427.29     52.80 o 
  -9   2   1     1380.84     1714.68    138.01 o 
  -8   2   1      730.48     1600.68    446.82 o 
  -7   2   1     4263.53     4809.48    167.74 o 
  -6   2   1      916.67     1108.77     76.46 o 
  -5   2   1     5651.90     6351.40    119.96 o 
  -4   2   1      322.48      497.80     26.12 o 
  -3   2   1      639.07      463.61     17.98 o 
  -2   2   1     1235.01     1211.87     59.92 o 
  -1   2   1     2521.62     2162.76     83.77 o 
   0   2   1     3124.75     3445.87     58.53 o 
   1   2   1     4993.47     4503.72    113.11 o 
   2   2   1      370.31      418.83     42.83 o 
   3   2   1      209.81      139.15     26.77 o 
   4   2   1      940.89     1090.51     31.32 o 
   5   2   1      723.25      716.53     34.01 o 
   6   2   1     7180.78     8885.93    290.38 o 
   7   2   1       56.49       53.55     23.81 o 
   8   2   1     1019.77     1056.79     58.50 o 
   9   2   1      230.09      285.93     24.46 o 
  11   2   1      591.81      599.19     28.61 o 
  12   2   1       23.80       38.57     17.09 o 
  13   2   1       16.38       17.38      7.90 o 
 -13   3   1        7.49       15.97      7.24 o 
 -12   3   1      251.35      303.62     26.72 o 
 -11   3   1      702.20      775.59     35.95 o 
 -10   3   1     3400.34     3441.90     81.79 o 
  -9   3   1     3083.25     3089.32     66.68 o 
  -8   3   1     2632.25     3054.26    103.96 o 
  -7   3   1      100.70      110.99     29.89 o 
  -6   3   1    11360.02    12227.71    432.29 o 
  -5   3   1      187.97      320.12     24.16 o 
  -4   3   1     2555.11     2598.77    105.19 o 
  -3   3   1       31.93       58.03      8.69 o 
  -2   3   1    43435.30    41994.18   1980.91 o 
  -1   3   1     1613.94     1116.75     48.38 o 
   0   3   1     4306.12     5012.78    112.49 o 
   1   3   1      304.94      292.37     29.47 o 
   2   3   1      793.16      760.27    146.45 o 
   3   3   1      535.20      632.56     41.98 o 
   4   3   1      481.13      549.46     28.73 o 
   5   3   1        6.54        5.62      5.63 o 
   6   3   1     5634.14     5796.29    170.52 o 
   7   3   1     1073.77      885.65     72.90 o 
   8   3   1     1747.71     1630.26     76.08 o 
   9   3   1      961.22     1171.13    139.78 o 
  10   3   1      507.87      536.95     52.13 o 
  11   3   1     1561.73     1732.96     54.87 o 
  12   3   1      257.34      295.31     37.78 o 
  13   3   1       31.96       99.20     27.46 o 
 -13   4   1       46.05       51.32     11.63 o 
 -12   4   1      181.68      338.44     28.71 o 
 -11   4   1      217.74      441.39     42.38 o 
 -10   4   1      781.48      727.94     35.49 o 
  -9   4   1     1427.35     1763.54    287.54 o 
  -8   4   1     2005.53     1963.31     86.34 o 
  -7   4   1     3610.71     3712.96    172.56 o 
  -6   4   1     1823.21     1839.78     81.99 o 
  -5   4   1      324.66      367.60     27.27 o 
  -3   4   1     5291.96     4351.35    162.98 o 
  -2   4   1    17610.56    20501.56    289.57 o 
  -1   4   1     3668.21     4650.47    134.61 o 
   0   4   1      237.89      133.03     14.18 o 
   1   4   1   234976.16   295670.41  12824.60 o 
   2   4   1      476.84      293.58     25.29 o 
   3   4   1     3802.00     3466.99    246.90 o 
   4   4   1     2693.70     2972.77     87.71 o 
   5   4   1     1167.52      786.06     48.24 o 
   6   4   1      799.15      664.76     40.25 o 
   7   4   1      504.96      533.88     37.72 o 
   8   4   1      139.02      116.68     31.13 o 
   9   4   1     2895.72     2813.39     69.24 o 
  10   4   1     1931.37     1869.56     52.08 o 
  11   4   1     3222.38     3235.15    111.70 o 
  12   4   1      433.42      446.81     38.94 o 
  13   4   1      135.78      113.96     13.75 o 
 -13   5   1       14.20       12.62      4.19 o 
 -12   5   1      763.79      833.89     44.65 o 
 -11   5   1     1612.02     1808.95    103.09 o 
 -10   5   1     3407.31     3665.54     95.32 o 
  -9   5   1     7526.62     7178.13    124.32 o 
  -8   5   1      131.74      133.44     37.22 o 
  -7   5   1     1135.44      977.86     68.54 o 
  -6   5   1     2852.03     2962.16    109.94 o 
  -5   5   1      307.06      454.62     31.33 o 
  -4   5   1     6437.34     6598.25    415.04 o 
  -3   5   1     3886.70     3545.63     89.96 o 
  -2   5   1      192.79      259.88     14.82 o 
   0   5   1     6071.35     6823.10    270.94 o 
   1   5   1        7.91       22.39     10.26 o 
   2   5   1    44324.09    55969.89    760.00 o 
   3   5   1      317.73      153.42     55.01 o 
   4   5   1    11354.24    10803.78    646.69 o 
   5   5   1      766.76      741.79     41.12 o 
   6   5   1      781.19      633.18     41.64 o 
   7   5   1     2620.21     2402.37     87.03 o 
   8   5   1     2385.71     2405.60    136.39 o 
   9   5   1      190.51      214.97     25.89 o 
  10   5   1       33.07       45.74     10.92 o 
  11   5   1      365.13      479.39     41.04 o 
  12   5   1      253.65      399.22     30.75 o 
  13   5   1       42.39        7.77     12.20 o 
 -13   6   1       94.02      143.08     11.06 o 
 -12   6   1      219.82      347.79     38.97 o 
 -11   6   1      292.73      345.90     44.42 o 
 -10   6   1       29.17       36.73     12.94 o 
  -9   6   1       72.80       56.09     11.36 o 
  -8   6   1     2162.23     2069.90     82.41 o 
  -7   6   1     1322.65     1243.70     74.78 o 
  -6   6   1      449.79      390.71     41.33 o 
  -5   6   1     4619.38     4446.84    130.59 o 
  -4   6   1      994.06     1272.06     75.71 o 
  -3   6   1      930.61      570.51     83.45 o 
  -2   6   1      258.09      459.85     22.61 o 
  -1   6   1      245.38      284.07     25.35 o 
   0   6   1     2807.52     4172.93    379.25 o 
   1   6   1    10182.47    11328.29    642.11 o 
   2   6   1      487.90      270.25     21.22 o 
   3   6   1      176.41      178.07     35.34 o 
   4   6   1     3132.65     2730.09     91.25 o 
   5   6   1     3755.86     3190.94     94.06 o 
   6   6   1     5361.21     5134.38    165.65 o 
   7   6   1      444.64      524.98     44.53 o 
   8   6   1       41.24       40.47     13.54 o 
   9   6   1     1846.38     1962.08     68.96 o 
  10   6   1     1640.46     1667.98     62.34 o 
  11   6   1      506.84      625.62     42.74 o 
  12   6   1      102.90      101.93     22.59 o 
  13   6   1       86.81       59.07     16.10 o 
 -13   7   1       30.21       20.78      5.03 o 
 -12   7   1       99.59      147.42     24.46 o 
 -11   7   1      576.40      752.98     65.27 o 
 -10   7   1     1349.11     1509.86     56.92 o 
  -9   7   1      531.97      516.48     43.05 o 
  -8   7   1     1128.76     1121.99     68.25 o 
  -7   7   1      995.60     1039.89    128.80 o 
  -6   7   1     8771.92     8310.97    366.69 o 
  -5   7   1     2363.09     2044.44    108.55 o 
  -4   7   1     3937.58     4168.32    152.75 o 
  -3   7   1       42.56       40.20     11.58 o 
  -2   7   1     1248.46     1781.99     50.61 o 
  -1   7   1     3463.41     3863.39    154.63 o 
   0   7   1      227.40      128.17     19.58 o 
   1   7   1      864.42     1090.99     42.38 o 
   2   7   1     5830.43     6297.83    313.83 o 
   3   7   1      923.08     1007.85     91.35 o 
   4   7   1     2095.62     1342.54    108.90 o 
   5   7   1        9.28      -10.29     16.86 o 
   6   7   1       36.20       19.26     13.73 o 
   7   7   1      504.82      507.07     59.35 o 
   8   7   1     5761.30     5730.48    165.67 o 
   9   7   1      288.44      306.81     30.78 o 
  10   7   1      887.96      962.72     45.71 o 
  11   7   1       63.17      319.10    107.65 o 
  12   7   1     1014.82     1274.67     73.07 o 
  13   7   1      226.47      260.86     67.01 o 
 -13   8   1      184.95      135.60     16.02 o 
 -12   8   1      121.42       79.70     17.42 o 
 -11   8   1       89.60       69.68     19.93 o 
 -10   8   1        2.35        6.23     11.42 o 
  -9   8   1      528.23      480.63     40.08 o 
  -8   8   1      888.13      875.83     72.37 o 
  -7   8   1     1351.54     1137.17    131.65 o 
  -6   8   1       76.44      106.35     30.37 o 
  -5   8   1       24.94       30.32     13.53 o 
  -4   8   1      404.63      183.58     32.43 o 
  -3   8   1      466.39      319.16     46.80 o 
  -2   8   1     4651.97     5209.21    154.91 o 
  -1   8   1      133.71      203.75     17.75 o 
   0   8   1      728.46      737.72     32.40 o 
   1   8   1      131.07       63.14      9.91 o 
   2   8   1      730.77      574.81     35.21 o 
   3   8   1     2705.72     3167.75    173.60 o 
   4   8   1     2307.50     2528.76    175.33 o 
   5   8   1     2711.99     2567.69    127.51 o 
   6   8   1       93.38       15.30     14.09 o 
   7   8   1       95.14       88.06     44.41 o 
   8   8   1      647.09      618.33     60.82 o 
   9   8   1     1263.63     1187.87     61.22 o 
  10   8   1      406.95      470.86     39.91 o 
  11   8   1      592.88      580.99     55.17 o 
  12   8   1       15.30       76.50     17.17 o 
  13   8   1      137.91      138.11     39.20 o 
 -12   9   1        1.66       13.89      9.88 o 
 -11   9   1      824.93     1024.99     70.18 o 
 -10   9   1      108.35      116.67     28.98 o 
  -9   9   1     1247.55     1246.58    107.82 o 
  -8   9   1     2031.98     2000.67    113.94 o 
  -7   9   1       91.12       65.57     27.96 o 
  -6   9   1       51.49       22.94     32.28 o 
  -5   9   1     2350.04     2219.25    182.65 o 
  -4   9   1      980.85     1007.51     78.74 o 
  -3   9   1      189.88      270.82     29.91 o 
  -2   9   1     5383.38     5944.28    203.67 o 
  -1   9   1      622.56      538.92     31.67 o 
   0   9   1      474.55      601.66     35.63 o 
   1   9   1      750.37      946.97     47.55 o 
   2   9   1     4470.27     5018.04    320.23 o 
   3   9   1     3387.52     3058.67    177.83 o 
   4   9   1     2298.18     2143.80    156.05 o 
   5   9   1      199.40      201.34     36.37 o 
   6   9   1      211.99      190.32     37.66 o 
   7   9   1     3298.45     3187.78    102.37 o 
   8   9   1     3199.42     3120.43    139.18 o 
   9   9   1      413.45      383.32     50.55 o 
  10   9   1        7.59        9.51     19.85 o 
  11   9   1       11.23        7.22     11.58 o 
  12   9   1      511.54      753.45     50.76 o 
 -11  10   1      610.23      625.04     51.06 o 
 -10  10   1      747.35      704.99     61.45 o 
  -9  10   1       50.76       44.39     14.19 o 
  -8  10   1      498.85      518.75    107.57 o 
  -7  10   1      163.66      126.70     16.39 o 
  -6  10   1      464.20      462.09     86.43 o 
  -5  10   1     1867.31     1831.25    179.72 o 
  -4  10   1      439.79      500.20     86.96 o 
  -3  10   1        9.19       11.07     11.91 o 
  -2  10   1       69.87       50.89     12.22 o 
  -1  10   1        1.77        0.99      8.42 o 
   0  10   1      505.47      574.25     29.14 o 
   1  10   1      545.71      707.21     41.30 o 
   2  10   1     5061.55     5624.10    306.52 o 
   3  10   1      602.49      606.56     83.50 o 
   4  10   1      102.72       67.78     30.02 o 
   5  10   1       95.23       80.34     27.66 o 
   6  10   1      540.48      577.71    103.02 o 
   7  10   1      492.05      504.51     36.78 o 
   8  10   1        3.78        5.83      9.14 o 
   9  10   1      314.55      322.19     31.44 o 
  10  10   1      877.90      856.50     71.75 o 
  11  10   1      394.55      632.07     57.73 o 
  12  10   1       10.60       75.50     11.16 o 
 -11  11   1       40.78      107.33     16.41 o 
 -10  11   1      149.65      163.78     31.80 o 
  -9  11   1      258.32      259.68     38.78 o 
  -8  11   1       16.69       14.97     10.81 o 
  -7  11   1        3.56       17.03     15.32 o 
  -6  11   1      368.16      332.72     28.59 o 
  -5  11   1     2945.36     2882.64    238.19 o 
  -4  11   1      218.63      181.88     60.34 o 
  -3  11   1        2.97       34.91     14.43 o 
  -2  11   1       86.42       93.01     22.20 o 
  -1  11   1     1794.01     2017.58    165.08 o 
   0  11   1       91.37      149.51     16.59 o 
   1  11   1      348.42      361.65     31.64 o 
   2  11   1      185.35      166.83     24.16 o 
   3  11   1       31.92       15.28     16.91 o 
   4  11   1     1120.42     1155.62     93.21 o 
   5  11   1      108.28      107.50     30.61 o 
   6  11   1     5185.05     5017.04    136.80 o 
   7  11   1        2.60       10.72     12.84 o 
   8  11   1      359.91      350.12     33.92 o 
   9  11   1       20.03       26.33     14.49 o 
  10  11   1      101.89       88.81     22.22 o 
  11  11   1       10.05       22.18     12.02 o 
  12  11   1       42.84      107.51     15.59 o 
 -11  12   1      102.26      116.83     21.52 o 
 -10  12   1      726.50      674.78     53.99 o 
  -9  12   1       47.83       37.83     24.35 o 
  -8  12   1       21.12       47.43     18.45 o 
  -7  12   1      407.43      439.98     37.41 o 
  -6  12   1     1314.11     1261.85     64.60 o 
  -5  12   1     1198.51     1162.15     55.44 o 
  -4  12   1     2495.81     2484.66    209.43 o 
  -3  12   1     2550.13     2870.93    221.15 o 
  -2  12   1     2100.05     2204.47    175.73 o 
  -1  12   1      337.51      413.16     29.98 o 
   0  12   1     1679.50     2107.52     70.30 o 
   1  12   1     1373.16     1405.47    106.80 o 
   2  12   1      111.09      127.26     23.64 o 
   3  12   1      116.38       58.96     33.40 o 
   4  12   1      265.58      228.97     41.16 o 
   5  12   1       14.55        3.87     10.23 o 
   6  12   1       90.68       64.94     19.02 o 
   7  12   1        5.01        2.44     15.96 o 
   8  12   1      666.33      812.74     52.66 o 
   9  12   1        5.91       23.83     16.24 o 
  10  12   1      133.41      152.06     33.29 o 
  11  12   1        3.17       -2.30      8.69 o 
 -11  13   1      125.09      103.68     17.68 o 
 -10  13   1      280.82      320.52     40.65 o 
  -9  13   1      146.89      134.22     31.69 o 
  -8  13   1       44.08       31.14     13.31 o 
  -7  13   1      165.33      179.56     24.76 o 
  -6  13   1       32.92      109.84     67.64 o 
  -5  13   1      257.81      235.19     31.95 o 
  -4  13   1     1547.25     1695.10     66.93 o 
  -3  13   1     1850.43     1767.61     80.44 o 
  -2  13   1      113.79       85.35     13.86 o 
  -1  13   1      418.24      346.49     27.99 o 
   0  13   1     3071.34     3676.47    100.56 o 
   1  13   1     2444.80     2702.88    206.48 o 
   2  13   1     1952.21     1874.45    101.32 o 
   3  13   1      253.63      146.87     26.31 o 
   4  13   1      443.78      463.95     36.33 o 
   5  13   1       47.64       55.24     25.16 o 
   6  13   1      844.40      725.61     63.21 o 
   7  13   1       60.72       55.45     17.69 o 
   8  13   1     1732.59     1684.77     73.87 o 
   9  13   1      489.71      579.17    115.49 o 
  10  13   1      108.92      121.03     21.70 o 
  11  13   1      428.18      420.30     32.60 o 
 -11  14   1      326.94      220.53     19.06 o 
 -10  14   1       13.22       34.48     15.61 o 
  -9  14   1     1480.40     1557.69     57.36 o 
  -8  14   1      436.85      475.99     35.12 o 
  -7  14   1      204.05      172.78     23.37 o 
  -6  14   1      383.78      406.22     35.72 o 
  -5  14   1      666.57      684.86     45.44 o 
  -4  14   1      928.01      908.55     53.92 o 
  -3  14   1     2904.22     2879.65     88.44 o 
  -2  14   1      389.58      388.35     32.47 o 
  -1  14   1      981.48     1034.12     47.40 o 
   0  14   1     1454.10     1614.52     60.38 o 
   1  14   1      149.54      111.96     16.67 o 
   2  14   1      173.83      198.04     26.20 o 
   3  14   1      214.77      225.52     19.07 o 
   4  14   1     1178.99     1123.50     57.30 o 
   5  14   1      237.66      207.63     24.72 o 
   6  14   1      491.25      460.03     37.68 o 
   7  14   1      109.79      118.52     20.97 o 
   8  14   1       47.91       47.71     14.97 o 
   9  14   1      178.20      180.50     21.02 o 
  10  14   1      881.32      975.93     56.84 o 
  11  14   1       22.58       18.73      5.64 o 
 -10  15   1     1524.20     1586.74     63.36 o 
  -9  15   1      144.53      149.24     19.64 o 
  -8  15   1       57.40       42.28     11.33 o 
  -7  15   1      512.05      535.59     38.54 o 
  -6  15   1      554.63      561.58     40.71 o 
  -5  15   1      115.87       76.97     13.85 o 
  -4  15   1     1045.81      936.91     52.71 o 
  -3  15   1      519.99      464.43     37.09 o 
  -2  15   1       86.46      121.99     28.40 o 
  -1  15   1      466.81      446.70     34.34 o 
   0  15   1      670.56      794.06     46.27 o 
   1  15   1     1390.98     1229.63     82.74 o 
   2  15   1     4013.99     4018.11    146.31 o 
   3  15   1      741.69      756.56     63.16 o 
   4  15   1      155.82      131.91     23.08 o 
   5  15   1      681.33      726.53     46.46 o 
   6  15   1      249.71      239.86     26.18 o 
   7  15   1      222.38      247.32     40.52 o 
   8  15   1     1198.54     1250.55     54.67 o 
   9  15   1      568.32      578.49     30.62 o 
  10  15   1      142.46      126.53     16.95 o 
  -9  16   1      224.47      213.21     23.03 o 
  -8  16   1     1249.87     1496.04     53.41 o 
  -7  16   1     1955.06     2058.32     89.06 o 
  -6  16   1      171.59      192.76     24.62 o 
  -5  16   1      264.64      222.48     26.92 o 
  -4  16   1     1717.57     1808.18     73.19 o 
  -3  16   1      141.43      125.06     20.40 o 
  -2  16   1      329.78      326.48     49.53 o 
  -1  16   1        4.21       -9.29     13.82 o 
   0  16   1     2516.07     2767.69    145.32 o 
   1  16   1     2846.22     2715.97    196.02 o 
   2  16   1     1473.02     1386.87     62.52 o 
   3  16   1     1786.95     1719.00    107.75 o 
   4  16   1     1259.04     1254.97    135.26 o 
   5  16   1      971.34      906.51     69.05 o 
   6  16   1      989.35     1025.16     53.06 o 
   7  16   1      413.21      483.68     42.81 o 
   8  16   1      494.17      588.34     32.65 o 
   9  16   1     1892.61     1758.73     67.66 o 
  -8  17   1       30.06       28.96     24.99 o 
  -7  17   1      716.58      781.24     38.69 o 
  -6  17   1      337.60      364.08     28.97 o 
  -5  17   1      115.84      120.68     30.93 o 
  -4  17   1      160.61      200.56     23.48 o 
  -3  17   1     1038.14     1018.42     53.10 o 
  -2  17   1       75.29       40.96     24.23 o 
  -1  17   1     1523.44     1964.67    183.22 o 
   0  17   1     1548.86     2003.77     77.00 o 
   1  17   1        2.06      -11.29     11.29 o 
   2  17   1      163.09      119.30     29.09 o 
   3  17   1      471.01      471.95     55.23 o 
   4  17   1      127.60      142.33     31.48 o 
   5  17   1      128.35      121.50     24.31 o 
   6  17   1      131.64      119.17     16.74 o 
   7  17   1     1035.08     1123.38     46.06 o 
   8  17   1     2270.73     2212.79    173.76 o 
  -7  18   1      411.32      437.44     33.18 o 
  -6  18   1       26.75       19.84      8.22 o 
  -5  18   1       41.30       23.44     11.54 o 
  -4  18   1      682.31      714.72     39.99 o 
  -3  18   1      372.35      366.40     48.10 o 
  -2  18   1      130.50      118.51     32.25 o 
  -1  18   1      162.75      204.81     24.45 o 
   0  18   1      807.97      931.80     62.69 o 
   1  18   1     1174.11     1404.88    162.43 o 
   2  18   1       87.20       88.77     16.24 o 
   3  18   1      154.66      188.84     35.63 o 
   4  18   1      316.02      309.27     41.87 o 
   5  18   1      310.66      343.04     43.24 o 
   6  18   1      522.16      568.21     30.62 o 
   7  18   1       48.03       66.03     11.78 o 
  -7  19   1      219.15      222.38     19.35 o 
  -6  19   1      488.39      502.14     55.61 o 
  -5  19   1      101.13       99.14     22.22 o 
  -4  19   1      845.07      979.04     67.20 o 
  -3  19   1      397.65      406.96     45.19 o 
  -2  19   1      102.83      182.98     32.45 o 
  -1  19   1      599.36      744.85     75.88 o 
   0  19   1       44.68       54.08     12.54 o 
   1  19   1      266.22      281.40     34.81 o 
   2  19   1      156.34      163.11     19.81 o 
   3  19   1      107.29       48.32     18.00 o 
   4  19   1      449.87      398.49     43.84 o 
   5  19   1      216.13      213.12     30.26 o 
   6  19   1       31.28       12.37     10.06 o 
   7  19   1       48.69       56.16     12.06 o 
  -6  20   1        3.39        4.05      7.01 o 
  -5  20   1       54.15       32.79     12.48 o 
  -4  20   1      291.50      315.65     32.89 o 
  -3  20   1       18.11        4.33     12.80 o 
  -2  20   1      546.50      593.83     50.38 o 
  -1  20   1        5.35       30.74      9.71 o 
   0  20   1      536.46      757.04     47.21 o 
   1  20   1       60.66      102.55     19.75 o 
   2  20   1      116.11       84.59     18.88 o 
   3  20   1        0.91       26.14     13.76 o 
   4  20   1      125.44      112.06     20.53 o 
   5  20   1       20.59       15.23     10.60 o 
   6  20   1      418.31      478.37     28.62 o 
  -4  21   1      767.12      854.98     43.57 o 
  -3  21   1        4.50       16.35      8.16 o 
  -2  21   1      604.55      607.36     42.76 o 
  -1  21   1     1385.76     1861.99     76.64 o 
   0  21   1      539.08      740.64     54.09 o 
   1  21   1       75.68      115.16     44.78 o 
   2  21   1        2.32       27.53     12.03 o 
   3  21   1        3.79        5.42      6.72 o 
   4  21   1       33.36       46.39     10.75 o 
 -13   0   2       51.94       66.22     15.86 o 
 -12   0   2      146.27       50.95     18.33 o 
 -11   0   2     2146.88     2079.30     67.67 o 
 -10   0   2      227.63      221.69     22.69 o 
  -9   0   2      103.11       98.32     19.75 o 
  -8   0   2     3368.57     2998.78    140.90 o 
  -7   0   2     2595.10     2382.94    115.50 o 
  -6   0   2      105.92      120.30     16.18 o 
  -5   0   2     6370.34     6388.04    137.19 o 
  -4   0   2    10012.44    10646.78    183.82 o 
  -3   0   2    13089.96    13784.91    210.74 o 
  -2   0   2    21626.88    19414.79    393.46 o 
  -1   0   2    24316.14    18963.95    357.94 o 
   0   0   2    13622.05    11063.91    207.99 o 
   1   0   2    14863.86    10644.39    208.02 o 
   2   0   2    15240.17    12317.19    253.97 o 
   3   0   2     3752.85     3228.51    158.97 o 
   4   0   2      280.94      348.58     22.91 o 
   5   0   2    18349.88    20646.22    995.33 o 
   6   0   2     5732.56     6922.18    212.17 o 
   7   0   2     4489.30     4212.66    166.39 o 
   8   0   2     4544.51     4527.18    184.63 o 
   9   0   2      803.64      819.55     53.46 o 
  10   0   2     1836.19     1631.82     78.28 o 
  11   0   2      872.08      761.22     51.86 o 
  12   0   2      248.76      212.50     31.04 o 
  13   0   2      170.67      132.90     21.79 o 
  14   0   2       26.32       13.00      5.67 o 
 -13   1   2      110.13      148.00     15.68 o 
 -12   1   2       60.47      115.90     14.63 o 
 -11   1   2       12.04       57.65     27.39 o 
 -10   1   2     1787.77     1661.23     51.63 o 
  -9   1   2     3709.57     3604.77     81.26 o 
  -8   1   2     2797.99     2531.95     91.73 o 
  -7   1   2      187.48      257.91     27.74 o 
  -6   1   2      843.01     1048.18     44.79 o 
  -5   1   2     4150.56     3858.11     84.63 o 
  -4   1   2      846.53      687.32     29.26 o 
  -3   1   2     2662.63     2619.25     70.91 o 
  -2   1   2    52084.11    47515.73    628.93 o 
  -1   1   2    30669.20    26727.71   1472.58 o 
   0   1   2    63265.86    58100.40   2022.23 o 
   1   1   2     7364.23     5329.61    124.11 o 
   2   1   2       60.48       57.54      7.01 o 
   3   1   2      121.97       52.58      5.17 o 
   4   1   2     1436.17     1997.63     36.06 o 
   5   1   2     1290.97      987.27     49.97 o 
   6   1   2      492.97      544.97     38.07 o 
   7   1   2       63.52       23.75     11.50 o 
   8   1   2     2331.55     2183.61     86.68 o 
   9   1   2     1985.33     1807.22     57.31 o 
  10   1   2      960.10      946.09     41.97 o 
  11   1   2     1016.69     1003.08     42.78 o 
  12   1   2      261.05      301.08     27.32 o 
  13   1   2      861.26      943.21     41.38 o 
  14   1   2      100.47      110.75     19.73 o 
 -12   2   2       68.15      219.05     28.27 o 
 -11   2   2      132.45      222.87     24.01 o 
 -10   2   2      865.34      869.61     38.62 o 
  -9   2   2        9.32      108.70     36.32 o 
  -8   2   2     1275.46     1228.56     62.82 o 
  -7   2   2     6889.83     7327.86    208.18 o 
  -6   2   2     2058.67     1882.41     76.83 o 
  -5   2   2      323.07      306.32     23.54 o 
  -4   2   2    11286.98    11655.11    242.97 o 
  -3   2   2    17204.33    17489.40    430.67 o 
  -2   2   2     7210.11     7114.22    222.16 o 
  -1   2   2      654.56      623.77    111.92 o 
   0   2   2     6936.31     7202.08    128.89 o 
   1   2   2    41063.21    37540.77   2692.29 o 
   2   2   2     6397.72     5067.61    262.04 o 
   3   2   2     2023.91     2473.37     57.99 o 
   4   2   2     2328.71     2246.03     47.78 o 
   5   2   2     7494.16     8848.21    178.18 o 
   6   2   2      128.69      256.04     22.35 o 
   7   2   2      843.49      841.20     70.19 o 
   8   2   2       23.57       64.19     28.09 o 
   9   2   2      756.05      829.50     45.35 o 
  10   2   2     3111.50     2887.50     75.84 o 
  11   2   2       86.92      232.47     20.16 o 
  12   2   2       24.53       56.07     16.38 o 
  13   2   2        0.40        1.79      6.03 o 
  14   2   2      109.38       97.61     11.97 o 
 -13   3   2       67.03       65.58      8.07 o 
 -12   3   2       23.02      118.61     18.78 o 
 -11   3   2        3.32       35.61     12.64 o 
 -10   3   2      839.97      781.09     44.39 o 
  -9   3   2      937.54     1050.60     81.41 o 
  -8   3   2       29.41      154.97     69.72 o 
  -7   3   2     1489.35     1712.85     61.98 o 
  -6   3   2      697.62      885.73     54.45 o 
  -5   3   2      984.03      713.50     43.72 o 
  -4   3   2       54.93       28.08      6.75 o 
  -3   3   2      607.35      608.29     26.92 o 
  -2   3   2     2908.52     3298.94     74.72 o 
  -1   3   2      598.91      688.06     73.51 o 
   0   3   2     7672.27     8551.97    192.08 o 
   1   3   2    13936.59    17455.95    365.99 o 
   2   3   2    15834.35    17651.68   1568.03 o 
   3   3   2     7152.77     7200.72    125.13 o 
   4   3   2     3939.52     3573.25    178.14 o 
   5   3   2     2486.01     1884.15     61.66 o 
   6   3   2      285.88      328.90     26.70 o 
   7   3   2       30.26       61.12     22.28 o 
   8   3   2      781.05      775.68     50.55 o 
   9   3   2     1496.00     1532.23     90.18 o 
  10   3   2      634.51      652.55     37.40 o 
  11   3   2      933.94      961.54     39.68 o 
  12   3   2       32.79      127.51     29.97 o 
  13   3   2      554.51      707.73     35.09 o 
 -13   4   2       63.63       65.59      8.41 o 
 -12   4   2      181.84      211.23     24.08 o 
 -11   4   2       59.71       54.41     22.91 o 
 -10   4   2       30.33       44.69     13.22 o 
  -9   4   2      532.33      577.01     36.95 o 
  -8   4   2     3232.95     3555.66    114.36 o 
  -7   4   2      336.65      285.21     36.72 o 
  -6   4   2      453.04      668.65     47.73 o 
  -5   4   2       45.20       33.34     11.92 o 
  -4   4   2     2720.04     2841.76     74.42 o 
  -3   4   2     8372.84     9660.67    192.84 o 
  -2   4   2    12970.24    14049.42    228.90 o 
  -1   4   2    63099.27    73263.24   1779.97 o 
   0   4   2      675.33      723.70     44.25 o 
   1   4   2    24350.76    33061.23    443.53 o 
   2   4   2     3771.59     4561.04     95.72 o 
   3   4   2     1166.34     1361.84     50.04 o 
   4   4   2      809.66     1059.20     48.69 o 
   5   4   2      489.02      483.47     31.22 o 
   6   4   2      323.60      229.61     24.36 o 
   7   4   2      113.08       85.00     18.76 o 
   8   4   2      115.99      155.06     42.83 o 
   9   4   2       22.34      157.91     60.56 o 
  10   4   2      187.69      191.34     31.76 o 
  11   4   2      241.74      230.91     29.03 o 
  12   4   2       19.85       51.70     21.95 o 
  13   4   2      120.19       98.95     13.24 o 
 -13   5   2        4.19        4.71      4.18 o 
 -11   5   2       68.02      224.55     41.00 o 
 -10   5   2     1063.61     1171.60     94.85 o 
  -9   5   2      284.48      480.22     46.92 o 
  -8   5   2       25.82       31.05     13.74 o 
  -7   5   2       74.63      117.32     21.11 o 
  -6   5   2      173.57      116.74     22.90 o 
  -5   5   2     1915.65     1970.07     81.33 o 
  -4   5   2     2912.27     2942.20     80.39 o 
  -3   5   2     3134.97     3192.71     75.22 o 
  -2   5   2     8490.39     9183.25    143.11 o 
  -1   5   2      578.44      793.52     39.48 o 
   0   5   2     9211.97    12139.16    186.39 o 
   1   5   2     1015.69     1444.28     43.51 o 
   2   5   2       26.39       14.12     10.47 o 
   3   5   2     4059.56     3946.12    222.04 o 
   4   5   2     6569.26     7200.68    159.64 o 
   5   5   2      944.91      934.76     46.19 o 
   6   5   2        3.07       22.07      9.15 o 
   7   5   2      137.11      160.99     22.50 o 
   8   5   2     1723.07     1736.55    114.09 o 
   9   5   2      744.96      759.47     39.35 o 
  10   5   2        1.22       20.41     14.40 o 
  11   5   2      352.11      355.57     34.06 o 
  12   5   2      490.43      588.19     52.02 o 
  13   5   2        1.20       -0.04     11.93 o 
 -13   6   2       49.63       93.38     11.52 o 
 -12   6   2      324.08      396.11     29.89 o 
 -11   6   2      428.74      437.01     48.27 o 
 -10   6   2      270.25      255.43     23.52 o 
  -9   6   2     1001.96     1011.05     46.39 o 
  -8   6   2      572.98      636.56    105.50 o 
  -7   6   2      425.13      383.13     79.91 o 
  -6   6   2     1172.37     1143.06    121.19 o 
  -5   6   2       23.89       12.30     19.01 o 
  -4   6   2     9631.22     9937.00    241.15 o 
  -3   6   2       60.40       48.69      9.08 o 
  -2   6   2       12.33       19.74      5.46 o 
  -1   6   2       32.41       26.30     10.58 o 
   0   6   2      776.73      732.54     30.01 o 
   1   6   2     4324.11     5504.18    385.36 o 
   2   6   2     1798.98     2342.12     70.44 o 
   3   6   2     1158.97     1248.66    104.60 o 
   4   6   2        3.76        5.78     16.39 o 
   5   6   2      930.95      854.99     46.71 o 
   6   6   2       13.25        7.75      8.64 o 
   7   6   2      186.78      212.20     27.36 o 
   8   6   2      365.59      278.57     24.09 o 
   9   6   2      495.69      493.56     25.91 o 
  10   6   2       18.07       12.70     10.47 o 
  11   6   2      222.17      431.22     68.02 o 
  12   6   2       60.40      295.39    149.07 o 
  13   6   2       21.85       25.16      7.65 o 
 -13   7   2       21.96       23.52      6.46 o 
 -12   7   2       68.42       88.76     20.38 o 
 -11   7   2       67.41      122.82     29.23 o 
 -10   7   2       21.01       33.05     15.23 o 
  -9   7   2     1328.46     1439.58     62.33 o 
  -8   7   2     3347.14     3234.91    120.55 o 
  -7   7   2        1.97      -11.47     27.56 o 
  -6   7   2      908.96     1012.82    117.46 o 
  -5   7   2     1569.27     1409.70    140.46 o 
  -4   7   2     9857.89    10696.48    442.58 o 
  -3   7   2     1316.63     1379.66     51.69 o 
  -2   7   2        6.20        5.78      4.95 o 
  -1   7   2     2530.55     3413.59    273.45 o 
   0   7   2     1378.67     1633.38     50.35 o 
   1   7   2     7663.25     9379.38    504.58 o 
   2   7   2     9297.08    10629.84   1650.01 o 
   3   7   2      814.84     1127.50     98.52 o 
   4   7   2     3728.83     3078.47    172.29 o 
   5   7   2     2535.97     2269.99    325.38 o 
   6   7   2      418.17      391.38     50.77 o 
   7   7   2      749.92      749.67     76.66 o 
   8   7   2      523.17      449.90     36.39 o 
   9   7   2      152.91      121.40     22.80 o 
  10   7   2       10.19       30.70     22.95 o 
  11   7   2      785.79      743.80     44.38 o 
  12   7   2      149.01      199.87     29.48 o 
  13   7   2       45.44       53.02     12.59 o 
 -13   8   2        5.26       45.34     20.81 o 
 -12   8   2       27.73       47.06     14.85 o 
 -11   8   2      261.76      286.38     38.34 o 
 -10   8   2      444.34      340.85     44.84 o 
  -9   8   2       67.60       61.04     14.95 o 
  -8   8   2      461.36      437.57     79.32 o 
  -7   8   2      499.87      446.74     89.41 o 
  -6   8   2     2911.48     2757.02    206.66 o 
  -5   8   2     2219.04     2559.66    190.63 o 
  -4   8   2     1307.14     1085.78    116.44 o 
  -3   8   2      939.40      829.13     41.79 o 
  -2   8   2      478.52      352.96     25.05 o 
  -1   8   2      670.55      773.61     40.13 o 
   0   8   2     3394.16     4154.17    285.74 o 
   1   8   2     6781.92     8280.46    694.28 o 
   2   8   2    22219.69    25300.97   1012.26 o 
   3   8   2     6031.57     6612.29    264.66 o 
   4   8   2      865.37     1033.75    105.83 o 
   5   8   2      909.44     1010.43     84.23 o 
   6   8   2      258.32      157.88     32.35 o 
   7   8   2      623.42      557.35     66.75 o 
   8   8   2        8.17        3.01     18.05 o 
   9   8   2        5.27       31.70     21.38 o 
  10   8   2      880.74      969.04     45.83 o 
  11   8   2       54.48       79.25     24.46 o 
  12   8   2      141.46      248.74     30.43 o 
  13   8   2      128.38      189.84     39.77 o 
 -12   9   2      155.24      132.24     21.66 o 
 -11   9   2      119.36      169.05     31.04 o 
 -10   9   2      188.34      109.50     25.87 o 
  -9   9   2       76.33       10.87     11.14 o 
  -8   9   2     1497.70     1385.38     92.95 o 
  -7   9   2     2699.63     2651.59    109.86 o 
  -6   9   2     2189.18     1894.62    176.65 o 
  -5   9   2     2993.31     3066.26    217.48 o 
  -4   9   2      106.28      219.90     54.79 o 
  -3   9   2      138.12      174.96     23.32 o 
  -2   9   2      677.79      994.36     78.77 o 
  -1   9   2     2397.94     2412.61    173.21 o 
   0   9   2     1854.69     1605.31    218.50 o 
   1   9   2     7420.55     8608.79    942.82 o 
   2   9   2      920.06      909.57    211.75 o 
   3   9   2     2721.04     2345.58    166.49 o 
   4   9   2     2182.45     2408.32    168.44 o 
   5   9   2      618.07      453.97     71.74 o 
   6   9   2       52.25       44.72     16.52 o 
   7   9   2     1255.03     1216.56     51.89 o 
   8   9   2       85.07       29.81     14.78 o 
   9   9   2      396.90      383.66     34.97 o 
  10   9   2      474.83      477.96     53.50 o 
  11   9   2       15.06       22.93     18.36 o 
  12   9   2      599.05      721.81     48.67 o 
 -12  10   2      195.09      198.32     23.69 o 
 -11  10   2      134.88       94.20     22.76 o 
 -10  10   2      222.59      222.90     35.16 o 
  -9  10   2      169.70      176.61     32.34 o 
  -8  10   2     3854.76     3518.47    155.96 o 
  -7  10   2      665.29      549.65     43.14 o 
  -6  10   2      140.11       79.39     33.77 o 
  -5  10   2     4618.02     4642.40    284.48 o 
  -4  10   2       70.29       85.24     46.85 o 
  -3  10   2      132.53       64.32     15.66 o 
  -2  10   2     4168.34     4047.81    147.06 o 
  -1  10   2      531.17      501.17     75.18 o 
   0  10   2      152.17      200.76     34.08 o 
   1  10   2     8125.89     8752.42    792.64 o 
   2  10   2     9929.67     9941.92   1402.84 o 
   3  10   2      405.69      404.66     67.06 o 
   4  10   2       64.57       38.70     23.32 o 
   5  10   2      280.69      257.28     44.27 o 
   6  10   2     1571.67     1332.88     68.17 o 
   7  10   2      807.87      751.46     48.86 o 
   8  10   2       64.32       84.58     16.30 o 
   9  10   2      139.90      129.02     21.05 o 
  10  10   2     1470.70     1526.10     94.19 o 
  11  10   2     1406.20     1693.43     88.83 o 
  12  10   2      189.37      203.02     28.74 o 
 -12  11   2      149.39      153.00     13.80 o 
 -11  11   2      485.99      508.36     44.27 o 
 -10  11   2      105.06      125.07     25.75 o 
  -9  11   2     1175.39     1250.63     84.82 o 
  -8  11   2      276.54      261.10     28.61 o 
  -7  11   2      444.64      436.05     36.77 o 
  -6  11   2      368.89      321.34     28.88 o 
  -5  11   2     1037.01      911.44    126.02 o 
  -4  11   2     3341.34     2941.99    232.00 o 
  -3  11   2       25.01       58.93     19.02 o 
  -2  11   2       26.68       20.08      6.99 o 
  -1  11   2      592.57      468.99     27.47 o 
   0  11   2     9567.41    11319.95   1053.36 o 
   1  11   2     9802.57    10479.41    973.61 o 
   2  11   2     1060.21     1075.67    104.94 o 
   3  11   2     7811.11     7076.10    318.46 o 
   4  11   2      251.65      142.94     48.56 o 
   5  11   2      325.40      207.24     43.56 o 
   6  11   2     1309.05     1333.82     56.01 o 
   7  11   2      317.81      269.33     30.69 o 
   8  11   2      189.95      131.37     20.84 o 
   9  11   2      688.78      637.25     42.84 o 
  10  11   2       74.15       83.19     24.69 o 
  11  11   2       19.55        6.26      9.38 o 
  12  11   2      243.34      142.98     18.03 o 
 -11  12   2      106.10       62.09     16.33 o 
 -10  12   2      118.03      144.96     30.05 o 
  -9  12   2        1.47      -16.49     16.49 o 
  -8  12   2       50.87       36.05     13.70 o 
  -7  12   2      290.63      229.50     34.07 o 
  -6  12   2      175.95      142.94     27.26 o 
  -5  12   2       15.53       29.42     19.15 o 
  -4  12   2      142.64       70.20     40.46 o 
  -3  12   2     2362.28     2225.63    101.83 o 
  -2  12   2     1924.61     1681.66     68.92 o 
  -1  12   2      199.50      186.46     18.74 o 
   0  12   2      461.56      594.65     32.73 o 
   1  12   2     4012.99     4320.79    161.29 o 
   2  12   2     2576.18     2717.78    185.33 o 
   3  12   2     4573.10     5088.04    265.87 o 
   4  12   2     1114.47      892.86    121.59 o 
   5  12   2       96.17       48.34     11.78 o 
   6  12   2     1145.30      906.58     55.76 o 
   7  12   2      536.35      478.87     40.48 o 
   8  12   2      807.05      778.91     50.52 o 
   9  12   2      631.27      673.79     42.49 o 
  10  12   2     1429.11     1570.69     86.11 o 
  11  12   2       79.83       60.05     15.72 o 
 -11  13   2       21.22       27.89     10.44 o 
 -10  13   2       85.93      124.92     23.84 o 
  -9  13   2       96.23      104.44     24.24 o 
  -8  13   2     2693.21     2621.11     90.05 o 
  -7  13   2      453.26      447.38     37.07 o 
  -6  13   2       60.00       39.99     11.26 o 
  -5  13   2     2896.43     2737.51    130.15 o 
  -4  13   2       66.70       38.35     16.27 o 
  -3  13   2      175.73      141.69     40.57 o 
  -2  13   2     1672.07     1748.17     70.33 o 
  -1  13   2      976.56      916.54     64.82 o 
   0  13   2     1757.66     1921.40     63.69 o 
   1  13   2     1193.21     1041.02     51.11 o 
   2  13   2     2659.77     2868.98    199.08 o 
   3  13   2      975.92      992.26     66.87 o 
   4  13   2       81.52       40.70     11.77 o 
   5  13   2     2845.10     2838.16    145.00 o 
   6  13   2      671.56      619.34     45.57 o 
   7  13   2      276.75      285.52     33.07 o 
   8  13   2      849.83      930.47     53.84 o 
   9  13   2     1432.28     1572.72     88.31 o 
  10  13   2       15.36       70.49     22.45 o 
  11  13   2       47.85       25.69      7.31 o 
 -11  14   2      228.83      208.78     18.24 o 
 -10  14   2      165.29      199.97     25.24 o 
  -9  14   2      839.89      868.28     61.22 o 
  -8  14   2      315.59      313.91     28.69 o 
  -7  14   2     2251.62     2240.03     84.47 o 
  -6  14   2      538.51      553.73     41.88 o 
  -5  14   2      727.43      729.82     48.56 o 
  -4  14   2     4173.74     4112.63    128.48 o 
  -3  14   2     2420.49     2592.55    176.43 o 
  -2  14   2      748.23      957.63     72.15 o 
  -1  14   2      369.18      402.81     40.72 o 
   0  14   2     1057.20     1164.15     87.00 o 
   1  14   2     2028.35     1741.30    100.57 o 
   2  14   2     1036.08      997.25     53.07 o 
   3  14   2       58.39       33.03     16.46 o 
   4  14   2      356.11      343.12     30.92 o 
   5  14   2      626.56      627.23     63.44 o 
   6  14   2     1177.79     1148.53     70.07 o 
   7  14   2       44.49       42.23     14.26 o 
   8  14   2      421.50      388.50     50.39 o 
   9  14   2      270.89      285.88     23.99 o 
  10  14   2      353.64      358.04     32.20 o 
 -10  15   2       24.07       48.80     14.59 o 
  -9  15   2     1033.42      945.04     57.74 o 
  -8  15   2       22.46       14.38     12.75 o 
  -7  15   2      555.37      576.39     40.17 o 
  -6  15   2       78.82       88.40     18.81 o 
  -5  15   2     1033.29      963.82     64.70 o 
  -4  15   2       20.21       30.27     11.46 o 
  -3  15   2       71.95      117.47     21.84 o 
  -2  15   2     1107.67     1266.73     61.29 o 
  -1  15   2     1071.92     1331.93    153.72 o 
   0  15   2      457.25      559.65     72.89 o 
   1  15   2      327.71      316.40     30.48 o 
   2  15   2      339.49      302.19     31.38 o 
   3  15   2      977.06      912.94     84.36 o 
   4  15   2      555.03      542.30     63.75 o 
   5  15   2      217.81      266.82     28.14 o 
   6  15   2     1116.64     1000.63     54.42 o 
   7  15   2      352.77      357.98     31.30 o 
   8  15   2       17.16       13.57     11.14 o 
   9  15   2      115.74      227.07     22.34 o 
  10  15   2       78.74      148.33     18.67 o 
  -9  16   2       35.87       26.10     10.43 o 
  -8  16   2      756.19      802.02     38.21 o 
  -7  16   2      337.73      362.42     30.95 o 
  -6  16   2        0.67       -6.04     11.10 o 
  -5  16   2       73.80       72.14     15.49 o 
  -4  16   2     2984.97     2957.93    104.93 o 
  -3  16   2     1155.03     1227.07     61.73 o 
  -2  16   2      183.81      176.19     30.31 o 
  -1  16   2      282.11      302.03     28.77 o 
   0  16   2       18.67        8.77     11.82 o 
   1  16   2        1.51        4.20     12.26 o 
   2  16   2       33.34       17.24     10.56 o 
   3  16   2       97.41       55.40     22.26 o 
   4  16   2      425.31      456.75     55.14 o 
   5  16   2      117.03      129.48     19.61 o 
   6  16   2       75.33       86.07     16.49 o 
   7  16   2        8.82       28.33     15.06 o 
   8  16   2       36.88       58.40     13.04 o 
   9  16   2       58.90       49.92      8.36 o 
  -9  17   2      275.64      285.46     20.42 o 
  -8  17   2        1.44        0.49     11.26 o 
  -7  17   2       40.42       61.40     16.28 o 
  -6  17   2      676.47      631.79     62.53 o 
  -5  17   2       51.20       49.15     13.43 o 
  -4  17   2       89.73       96.30     18.03 o 
  -3  17   2      143.27      123.83     21.24 o 
  -2  17   2       94.55      114.24     18.68 o 
  -1  17   2        2.38        1.52     12.81 o 
   0  17   2        5.42       28.02     11.96 o 
   1  17   2      231.96      209.82     23.89 o 
   2  17   2      122.92      128.70     31.64 o 
   3  17   2        2.32       -3.01     16.72 o 
   4  17   2      429.20      369.40     47.46 o 
   5  17   2        9.35       17.51     16.67 o 
   6  17   2      299.73      266.93     24.80 o 
   7  17   2       32.30       41.73     10.83 o 
   8  17   2       11.53       27.26     16.90 o 
  -7  18   2      380.89      388.69     22.39 o 
  -6  18   2      146.77      120.06     16.39 o 
  -5  18   2      700.51      770.83     40.36 o 
  -4  18   2      222.89      244.16     23.81 o 
  -3  18   2       23.51       24.66     11.08 o 
  -2  18   2      170.76      158.65     32.51 o 
  -1  18   2       17.05       39.75     12.43 o 
   0  18   2        1.29        4.81     10.43 o 
   1  18   2      144.71      172.76     33.03 o 
   2  18   2      279.41      215.98     37.22 o 
   3  18   2      441.04      477.61     51.73 o 
   4  18   2        0.93       -1.49     16.23 o 
   5  18   2     1790.10     1639.05     92.64 o 
   6  18   2       35.32       23.97     12.96 o 
   7  18   2      164.93      215.79     27.08 o 
  -7  19   2        0.10       -1.38      5.08 o 
  -6  19   2      149.75      145.28     13.49 o 
  -5  19   2      242.49      275.03     46.67 o 
  -4  19   2      695.42      747.88     36.61 o 
  -3  19   2      693.45      661.45     58.21 o 
  -2  19   2     1686.39     1900.14    102.46 o 
  -1  19   2      597.06      758.97     40.97 o 
   0  19   2      549.61      710.92     40.66 o 
   1  19   2     1579.36     1762.47    101.79 o 
   2  19   2        3.69        3.55      8.30 o 
   3  19   2      141.56      136.15     26.45 o 
   4  19   2      937.97      838.70     62.23 o 
   5  19   2      329.42      324.81     36.18 o 
   6  19   2       92.19       97.84     17.71 o 
   7  19   2      457.33      479.84     30.27 o 
  -6  20   2       27.03       13.36      6.20 o 
  -5  20   2      155.00      182.77     23.15 o 
  -4  20   2       96.06       74.40     18.15 o 
  -3  20   2     1507.02     1643.73     83.63 o 
  -2  20   2      415.99      511.87     46.64 o 
  -1  20   2       99.78      164.23     26.48 o 
   0  20   2       31.12       19.52     19.90 o 
   1  20   2      867.42     1029.02     43.89 o 
   2  20   2      596.82      677.70     33.08 o 
   3  20   2      270.48      236.56     29.07 o 
   4  20   2       97.84       98.22     12.53 o 
   5  20   2       16.91       20.80      6.02 o 
   6  20   2      147.49      177.00     17.03 o 
  -4  21   2      274.38      335.01     27.19 o 
  -3  21   2      250.85      278.00     27.74 o 
  -2  21   2      376.03      502.82     39.09 o 
  -1  21   2     1063.55     1577.70     69.48 o 
   0  21   2     1031.26     1129.11    299.35 o 
   1  21   2      131.16      165.61     29.37 o 
   2  21   2      111.98      110.00     17.91 o 
   3  21   2      573.51      595.70     37.54 o 
   4  21   2      157.67      180.45     18.67 o 
 -13   1   3      136.86      184.93     17.50 o 
 -12   1   3       18.11        9.45      7.75 o 
 -11   1   3      903.21      777.95     30.99 o 
 -10   1   3      358.06      410.26     28.97 o 
  -9   1   3      107.80      153.28     21.92 o 
  -8   1   3       25.05       48.39     19.15 o 
  -7   1   3      996.82     1125.89     89.63 o 
  -6   1   3      518.48      665.78     29.09 o 
  -5   1   3     1703.02     1809.15     45.62 o 
  -4   1   3      390.20      546.71     26.09 o 
  -3   1   3     5764.09     6051.44    144.30 o 
  -2   1   3     4665.93     4565.04     97.54 o 
  -1   1   3      586.99      489.85     81.23 o 
   0   1   3     3034.16     3194.97    246.43 o 
   1   1   3      935.25      702.86     37.51 o 
   2   1   3     1640.41     1469.24     42.60 o 
   3   1   3     3757.48     3932.32     80.88 o 
   4   1   3      517.30      541.50     16.81 o 
   5   1   3     6482.84     7201.16    120.24 o 
   6   1   3     1616.60     2076.50     75.27 o 
   7   1   3        3.77       34.59     13.23 o 
   8   1   3      121.43      104.08     19.82 o 
   9   1   3       90.56      108.84     15.14 o 
  10   1   3       34.85       57.31     14.10 o 
  11   1   3       38.56       42.05     15.02 o 
  12   1   3       94.59       99.24     18.54 o 
  13   1   3      282.33      276.63     22.13 o 
  14   1   3       24.36       30.88      4.97 o 
 -13   2   3       35.86       51.03      7.51 o 
 -12   2   3      293.33      290.76     21.43 o 
 -11   2   3      197.19      243.99     17.47 o 
 -10   2   3      978.57     1096.67     38.73 o 
  -9   2   3       58.53       66.96      9.57 o 
  -8   2   3      329.31      419.30     42.10 o 
  -7   2   3      104.83      144.90     19.98 o 
  -6   2   3     6739.82     6724.30    126.56 o 
  -4   2   3      649.62      579.26     20.33 o 
  -3   2   3    15705.70    17051.66    342.15 o 
  -2   2   3    21400.28    22104.04    293.57 o 
  -1   2   3       49.99       31.53      5.02 o 
   0   2   3     2685.52     3125.27    111.60 o 
   1   2   3     3420.41     3294.28    131.76 o 
   2   2   3    29920.34    27306.15    548.48 o 
   3   2   3     9648.52     9252.01    154.03 o 
   4   2   3      616.15      816.45     28.94 o 
   5   2   3       16.26       18.64      7.54 o 
   6   2   3      270.47      227.83     24.09 o 
   7   2   3      254.99      333.37     43.60 o 
   8   2   3     2879.06     2994.55    104.88 o 
   9   2   3     1820.13     1687.79     56.03 o 
  10   2   3       26.06       22.47      8.78 o 
  11   2   3     1142.27     1048.28     38.45 o 
  12   2   3      309.13      247.68     29.46 o 
  13   2   3       16.53       35.72     11.19 o 
  14   2   3        3.85        5.09      5.05 o 
 -13   3   3      313.49      407.40     24.57 o 
 -12   3   3       39.43       42.64      9.09 o 
 -11   3   3      306.16      277.28     29.49 o 
 -10   3   3      228.89      187.81     18.20 o 
  -9   3   3      296.07      257.59     17.94 o 
  -8   3   3     6324.83     6007.89    169.56 o 
  -7   3   3     1961.89     1862.42     64.68 o 
  -6   3   3      709.61      665.82     46.19 o 
  -5   3   3    10438.40    11786.80    291.96 o 
  -4   3   3     2382.32     2305.71     74.16 o 
  -3   3   3      811.79      716.69     34.31 o 
  -2   3   3       81.48      109.90      7.76 o 
  -1   3   3     1824.67     2055.26    162.53 o 
   0   3   3      100.95      157.31     16.20 o 
   1   3   3    72905.61    82505.27   8732.63 o 
   2   3   3    44185.39    54832.64   2915.73 o 
   3   3   3     3156.18     3341.87     62.78 o 
   4   3   3      145.50       47.12      9.88 o 
   5   3   3      156.49       56.07     10.00 o 
   6   3   3      665.23      453.20     31.68 o 
   7   3   3     1601.64     1418.76     91.79 o 
   8   3   3       19.45       17.76     12.58 o 
   9   3   3     1761.39     1686.10     55.31 o 
  10   3   3      974.09     1065.91     39.52 o 
  11   3   3      620.15      619.59     28.92 o 
  12   3   3      547.46      532.09     37.55 o 
  13   3   3       30.62       25.85      8.03 o 
 -13   4   3      512.94      549.34     28.18 o 
 -12   4   3      518.20      605.10     38.48 o 
 -11   4   3       95.40      110.30     26.62 o 
 -10   4   3     2025.19     1787.94     77.22 o 
  -9   4   3       31.77       40.58     14.20 o 
  -8   4   3       40.44       80.54     33.80 o 
  -7   4   3      871.39      820.86     57.17 o 
  -6   4   3     3136.38     2943.61    105.05 o 
  -5   4   3      484.57      322.33     30.33 o 
  -4   4   3      310.91      410.01     30.75 o 
  -3   4   3      704.70      848.72     29.67 o 
  -2   4   3     2346.91     3586.75    283.45 o 
  -1   4   3     2100.82     2508.92     68.41 o 
   0   4   3    26562.23    32085.55   1608.02 o 
   1   4   3    18744.63    27675.82   1220.21 o 
   2   4   3    24114.09    25652.70   1925.83 o 
   3   4   3     7179.61     6792.35    144.07 o 
   4   4   3     7956.81     8133.25    167.28 o 
   5   4   3      548.93      470.77     33.24 o 
   6   4   3     6530.10     7143.16    175.44 o 
   7   4   3      114.33       71.26     17.93 o 
   8   4   3     3419.29     3106.91    150.96 o 
   9   4   3     2169.11     2265.38     57.86 o 
  10   4   3      807.28      741.94     32.70 o 
  11   4   3       62.98       87.45     22.94 o 
  12   4   3      106.24      133.54     18.99 o 
  13   4   3      141.43      166.91     17.11 o 
 -13   5   3      297.17      333.23     20.96 o 
 -12   5   3      507.70      570.10     36.32 o 
 -11   5   3      726.75      785.31     66.24 o 
 -10   5   3       95.16      113.03     25.04 o 
  -9   5   3     7497.88     7234.36    170.30 o 
  -8   5   3     8498.51     8459.89    171.20 o 
  -7   5   3     7428.38     7530.31    198.93 o 
  -6   5   3     2471.91     2560.03    101.82 o 
  -5   5   3     5670.65     5520.47    148.12 o 
  -4   5   3     2950.82     2706.63    161.97 o 
  -3   5   3      394.07      377.66     43.99 o 
  -2   5   3     1633.98     1844.90    119.50 o 
  -1   5   3     1646.25     2367.54     93.53 o 
   0   5   3      356.81      629.06     25.25 o 
   1   5   3      464.33      396.84     36.44 o 
   2   5   3      293.98      139.67     28.60 o 
   3   5   3      746.99      866.75     42.08 o 
   4   5   3      620.49      359.33     29.07 o 
   5   5   3     3882.94     3750.80    213.01 o 
   6   5   3      636.18      455.36     34.22 o 
   7   5   3      439.27      457.40     41.72 o 
   8   5   3     2880.41     2656.48    139.23 o 
   9   5   3     5069.72     5300.87     93.35 o 
  10   5   3     1762.17     1753.79     50.63 o 
  11   5   3       24.19       30.39     16.37 o 
  12   5   3      184.90      266.06     36.27 o 
  13   5   3      157.98      168.00     16.19 o 
 -13   6   3       72.60       68.25     13.35 o 
 -12   6   3      693.42      839.06     44.10 o 
 -11   6   3      497.40      584.68     55.89 o 
 -10   6   3      690.07      575.67     42.47 o 
  -9   6   3     3167.75     2947.12     92.20 o 
  -8   6   3      144.47      113.46     17.23 o 
  -7   6   3     8425.36     8333.31    366.05 o 
  -6   6   3     9413.29     8768.62    366.14 o 
  -5   6   3     1195.39      881.42    100.78 o 
  -4   6   3     5363.53     5663.31    258.20 o 
  -3   6   3      214.75      238.20     23.07 o 
  -2   6   3     2174.45     3119.47    250.61 o 
   0   6   3      219.23      235.59     26.15 o 
   1   6   3     4384.87     6110.34    120.32 o 
   2   6   3    15851.46    19122.61    474.42 o 
   3   6   3    20280.55    22844.59    563.43 o 
   4   6   3    11370.70    11968.90    233.07 o 
   5   6   3     2613.13     2485.24     93.65 o 
   6   6   3       65.10       47.44     12.95 o 
   7   6   3     4721.30     4474.22    147.84 o 
   8   6   3      191.04      145.54     46.59 o 
   9   6   3      155.02      138.85     18.05 o 
  10   6   3       11.84       49.30     14.78 o 
  11   6   3     1063.23     1080.40     56.50 o 
  12   6   3     1496.35     1637.79     86.23 o 
  13   6   3      195.28      214.95     17.66 o 
 -13   7   3      630.46      650.62     26.38 o 
 -12   7   3      358.80      455.07     40.99 o 
 -11   7   3       25.57       52.64     18.63 o 
 -10   7   3     2362.09     2447.63    125.18 o 
  -9   7   3     1235.93     1121.36     48.62 o 
  -8   7   3     2560.46     2384.51    101.65 o 
  -7   7   3     3141.78     3203.95    221.86 o 
  -6   7   3       76.45       59.48     17.34 o 
  -5   7   3      882.72      875.00    104.97 o 
  -4   7   3      371.12      461.59     73.86 o 
  -3   7   3     6846.59     6888.86    158.68 o 
  -2   7   3       19.19       20.06      6.59 o 
  -1   7   3     4404.66     5665.98    189.26 o 
   0   7   3     4971.32     5453.48    241.33 o 
   1   7   3    17407.20    20593.36    602.52 o 
   2   7   3     2629.29     3179.94    156.25 o 
   3   7   3     3718.16     4240.86    203.93 o 
   4   7   3     1471.89     1154.76    107.46 o 
   5   7   3     2720.84     2175.97    160.92 o 
   6   7   3      227.32       82.80     25.14 o 
   7   7   3      505.90      459.96     71.48 o 
   8   7   3       40.06       12.17     10.88 o 
   9   7   3      346.91      370.56     59.04 o 
  10   7   3     2337.26     2160.77     71.95 o 
  11   7   3       95.46       76.86     18.33 o 
  12   7   3       76.03       64.56     16.62 o 
  13   7   3       31.67       17.30      5.88 o 
 -13   8   3       25.43       18.52      7.77 o 
 -12   8   3       27.42       40.91     13.90 o 
 -11   8   3       44.95       41.49     18.12 o 
 -10   8   3       45.63       52.15     21.57 o 
  -9   8   3      678.07      698.51     56.34 o 
  -8   8   3      502.98      455.57     42.97 o 
  -7   8   3      613.21      649.51    100.79 o 
  -6   8   3     2200.34     2004.38    173.18 o 
  -5   8   3     2481.04     2081.69    171.46 o 
  -4   8   3     5404.53     5636.01    278.49 o 
  -3   8   3      729.28      691.48     62.81 o 
  -2   8   3     1553.44     2171.15     63.43 o 
  -1   8   3      126.65       53.45      9.28 o 
   0   8   3     1175.54     1492.70     81.05 o 
   1   8   3     4630.16     5172.26    420.86 o 
   2   8   3     9403.44    11173.24    353.28 o 
   3   8   3     5997.49     5783.56    261.71 o 
   4   8   3     6105.28     5896.08    285.51 o 
   5   8   3      490.19      383.01     72.96 o 
   6   8   3      344.65      245.14     42.41 o 
   7   8   3      685.84      588.75     43.45 o 
   8   8   3     1166.40     1105.00     47.56 o 
   9   8   3     1421.85     1383.95     53.91 o 
  10   8   3      597.34      613.06     65.81 o 
  11   8   3       68.74       81.32     15.21 o 
  12   8   3      463.56      545.66     45.86 o 
  13   8   3      552.31      485.99    178.31 o 
 -12   9   3      288.19      239.10     28.83 o 
 -11   9   3      265.57      280.71     35.72 o 
 -10   9   3      330.74      275.60     38.24 o 
  -9   9   3       20.17      -11.18     17.74 o 
  -8   9   3      127.00      115.26     28.48 o 
  -7   9   3       27.38       10.78     15.24 o 
  -6   9   3        6.50       20.49     38.24 o 
  -5   9   3       38.23       41.95     29.97 o 
  -4   9   3     4408.86     4390.13    253.51 o 
  -3   9   3     7077.09     7241.69    180.54 o 
  -2   9   3       19.35       23.72      7.50 o 
  -1   9   3       40.16       37.94      8.99 o 
   0   9   3     1609.13     1740.09    149.99 o 
   1   9   3     6525.13     7427.86    635.49 o 
   2   9   3      220.56      225.82     48.33 o 
   3   9   3      119.16      105.57     34.35 o 
   4   9   3     1259.45     1227.06    129.76 o 
   5   9   3      560.23      482.36     79.57 o 
   6   9   3     2361.01     2450.05    144.09 o 
   7   9   3      660.15      647.29     37.76 o 
   8   9   3      871.05      864.57     52.46 o 
   9   9   3      677.67      635.54     43.39 o 
  10   9   3      180.79      248.60     44.75 o 
  11   9   3      276.81      311.99     40.80 o 
  12   9   3       78.72       93.81     18.10 o 
 -12  10   3       65.04       57.03     13.88 o 
 -11  10   3        9.01        1.07      8.47 o 
 -10  10   3       95.91       74.48     20.34 o 
  -9  10   3     2175.44     2050.03    112.76 o 
  -8  10   3      459.76      463.64     53.30 o 
  -7  10   3      198.27      182.24     24.20 o 
  -6  10   3      132.65      100.61     37.70 o 
  -5  10   3      276.87      264.18     62.29 o 
  -4  10   3        5.05        5.51     19.53 o 
  -3  10   3     1407.42     1409.77     73.53 o 
  -2  10   3       15.87        7.76      5.79 o 
  -1  10   3      208.54      253.74     17.96 o 
   0  10   3        8.01       11.43     14.03 o 
   1  10   3     3702.65     4257.59    578.07 o 
   2  10   3     2619.63     2736.65    175.05 o 
   3  10   3       41.03       42.24     25.79 o 
   4  10   3       36.08       87.05     36.16 o 
   5  10   3      313.72      291.51     66.53 o 
   6  10   3     1408.29     1487.98     57.91 o 
   7  10   3     3753.15     3711.98    116.79 o 
   8  10   3       31.29       28.78     12.45 o 
   9  10   3       14.94       25.84     11.94 o 
  10  10   3      159.57      174.71     34.31 o 
  11  10   3      554.96      747.65     59.54 o 
  12  10   3       93.31      135.87     20.23 o 
 -12  11   3      126.32      132.80     27.97 o 
 -11  11   3      163.76      202.41     29.40 o 
 -10  11   3        8.99        9.29     10.04 o 
  -9  11   3      642.51      735.46     63.41 o 
  -8  11   3     1519.37     1334.89     90.91 o 
  -7  11   3     1188.14     1115.23     59.46 o 
  -6  11   3      216.97      207.75     22.81 o 
  -5  11   3       11.48       76.77     48.15 o 
  -4  11   3      204.30      215.42     67.16 o 
  -3  11   3     1792.64     1836.75     88.24 o 
  -2  11   3      475.18      468.66     32.07 o 
  -1  11   3       63.00      116.05     13.12 o 
   0  11   3      166.33      243.25     19.47 o 
   1  11   3       48.17       74.36     13.77 o 
   2  11   3      569.94      536.27     79.27 o 
   3  11   3      307.54      445.22     77.71 o 
   4  11   3       59.03       32.97     28.65 o 
   5  11   3     1436.96     1263.84    106.95 o 
   6  11   3       49.86       45.53     11.17 o 
   7  11   3      343.23      303.75     32.60 o 
   8  11   3      392.56      422.32     37.66 o 
   9  11   3       58.71       56.71     14.00 o 
  10  11   3        8.11       50.26     16.06 o 
  11  11   3       21.10       85.62     22.41 o 
  12  11   3       23.32       26.40      9.16 o 
 -11  12   3       52.50       70.78     16.90 o 
 -10  12   3      266.83      278.25     36.20 o 
  -9  12   3       73.81       63.69     12.22 o 
  -8  12   3      242.74      219.92     24.70 o 
  -7  12   3       12.10        3.77     11.49 o 
  -6  12   3      123.51      130.68     43.13 o 
  -5  12   3      973.25     1001.55     51.30 o 
  -4  12   3     4475.02     4514.37    286.63 o 
  -3  12   3      175.14      150.23     27.99 o 
  -2  12   3      113.12      123.09     15.58 o 
  -1  12   3       31.88       56.56     11.25 o 
   0  12   3       30.41       60.54     10.97 o 
   1  12   3     2567.36     2712.82    329.17 o 
   2  12   3     3048.76     3601.05    215.19 o 
   3  12   3     1893.67     2161.18    170.32 o 
   4  12   3      941.14     1047.73    123.31 o 
   5  12   3      145.62      104.00     14.94 o 
   6  12   3      170.38      201.84     25.50 o 
   7  12   3     1681.55     1610.18     75.15 o 
   8  12   3      799.06      811.75     51.13 o 
   9  12   3      105.33      140.96     20.82 o 
  10  12   3      102.38      103.30     14.02 o 
  11  12   3      115.86       95.18     17.23 o 
 -11  13   3       14.37       32.42     10.72 o 
 -10  13   3      609.62      717.91     51.77 o 
  -9  13   3      273.15      319.27     37.86 o 
  -8  13   3      212.71      196.22     37.15 o 
  -7  13   3       29.72       37.46     16.27 o 
  -6  13   3     1855.72     1767.98     76.29 o 
  -5  13   3      516.08      579.15     43.02 o 
  -4  13   3      242.00      177.68     24.52 o 
  -3  13   3      882.80      927.21     79.11 o 
  -2  13   3       24.10       36.50     30.78 o 
  -1  13   3       20.25       25.86      9.06 o 
   0  13   3     2321.62     2443.15    102.09 o 
   1  13   3     1031.06     1093.97    117.94 o 
   2  13   3       33.64       19.78     14.80 o 
   3  13   3      368.91      297.67     60.69 o 
   4  13   3      150.99      157.03     18.68 o 
   5  13   3      343.41      307.64     45.36 o 
   6  13   3      429.16      420.50     50.80 o 
   7  13   3     1603.74     1569.20     74.12 o 
   8  13   3      279.65      274.58     29.54 o 
   9  13   3       96.62      108.17     24.10 o 
  10  13   3      433.79      444.63     26.58 o 
  11  13   3        4.09       46.15     11.69 o 
 -11  14   3       90.13       74.50     12.04 o 
 -10  14   3      968.40     1035.31     57.33 o 
  -9  14   3      444.20      443.83     43.34 o 
  -8  14   3       10.81       17.07     10.27 o 
  -7  14   3      208.27      228.50     27.22 o 
  -6  14   3     2572.41     2499.02     91.74 o 
  -5  14   3       98.07       90.81     16.88 o 
  -4  14   3      751.67      732.68     48.38 o 
  -3  14   3      158.41      176.54     32.74 o 
  -2  14   3      287.43      319.15     27.32 o 
  -1  14   3      548.02      640.25     53.06 o 
   0  14   3     1128.60     1175.94     59.41 o 
   1  14   3     6646.24     6323.48    153.71 o 
   2  14   3     6336.63     5922.85    147.81 o 
   3  14   3      118.41      123.02     33.03 o 
   4  14   3       90.27       84.38     19.01 o 
   5  14   3      409.36      429.20     62.18 o 
   6  14   3      319.32      319.95     30.85 o 
   7  14   3      139.23      106.33     18.23 o 
   8  14   3       44.59       29.22     13.25 o 
   9  14   3      197.26      165.49     17.91 o 
  10  14   3       58.27       75.10     15.12 o 
 -10  15   3       95.37      115.22     17.24 o 
  -9  15   3     1512.22     1674.71     78.14 o 
  -8  15   3     1735.60     1901.38     66.25 o 
  -7  15   3     1788.59     1690.71     68.67 o 
  -6  15   3     1757.93     1703.70     73.01 o 
  -5  15   3      301.12      302.83     30.69 o 
  -4  15   3      491.56      443.35     37.14 o 
  -3  15   3     3426.37     3730.75    154.56 o 
  -2  15   3       67.75       51.23     14.09 o 
  -1  15   3       32.26       46.09      9.54 o 
   0  15   3      992.27      899.81     52.16 o 
   1  15   3     2095.31     1918.41     76.76 o 
   2  15   3     3988.68     3520.09    109.38 o 
   3  15   3       22.36       37.85     15.42 o 
   4  15   3      891.14      901.23     51.51 o 
   5  15   3       95.83       20.68     16.67 o 
   6  15   3     1398.17     1467.76     65.58 o 
   7  15   3      172.40      159.38     21.79 o 
   8  15   3      427.42      477.83     32.28 o 
   9  15   3     1412.81     1540.57     50.61 o 
  10  15   3      547.61      393.42     25.45 o 
  -9  16   3      166.91      219.22     23.69 o 
  -8  16   3      255.36      270.72     21.64 o 
  -7  16   3     1311.45     1363.09     57.26 o 
  -6  16   3      720.43      713.69     43.45 o 
  -5  16   3      739.87      584.49     41.38 o 
  -4  16   3      647.94      606.11     43.64 o 
  -3  16   3     1269.09     1237.41     63.12 o 
  -2  16   3      226.94      192.34     34.16 o 
  -1  16   3      154.09      112.22     15.28 o 
   0  16   3      386.36      361.31     33.00 o 
   1  16   3        7.65       -3.41      8.59 o 
   2  16   3      222.56      215.19     26.09 o 
   3  16   3      652.66      635.50     42.75 o 
   4  16   3       46.39       23.98     18.90 o 
   5  16   3      129.36       97.55     17.43 o 
   6  16   3      357.53      333.93     28.99 o 
   7  16   3     1806.50     1974.58     68.51 o 
   8  16   3      624.66      681.86     33.84 o 
   9  16   3       53.29       65.66     16.71 o 
  -9  17   3      922.08      933.73     38.72 o 
  -8  17   3      509.84      501.00     24.20 o 
  -7  17   3      708.27      728.80     36.48 o 
  -6  17   3        3.96       20.09     10.82 o 
  -5  17   3       58.67        6.62      8.60 o 
  -4  17   3      918.77      915.62     55.67 o 
  -3  17   3      358.38      301.61     30.14 o 
  -2  17   3      587.53      693.01     58.75 o 
  -1  17   3       22.50       31.47     11.54 o 
   0  17   3     2060.70     2239.93     96.97 o 
   1  17   3      155.41      116.95     18.34 o 
   2  17   3       92.90       50.31     12.19 o 
   3  17   3      105.77      107.68     28.77 o 
   4  17   3      757.94      797.66     71.01 o 
   5  17   3      166.54      133.59     28.72 o 
   6  17   3      608.04      637.45     35.62 o 
   7  17   3       94.41      100.20     17.07 o 
   8  17   3      236.66      244.64     43.21 o 
  -8  18   3      205.62      210.58     17.21 o 
  -7  18   3      100.53       75.34     15.39 o 
  -6  18   3      106.44       84.45     46.22 o 
  -5  18   3      214.34      235.95     22.94 o 
  -4  18   3      105.94      121.80     18.15 o 
  -3  18   3      553.33      584.03     39.29 o 
  -2  18   3      220.02      220.94     31.47 o 
  -1  18   3      502.12      632.00     40.31 o 
   0  18   3       70.89       76.51     23.88 o 
   1  18   3      767.72      689.04     63.22 o 
   2  18   3      874.88      898.29     71.18 o 
   3  18   3      925.82     1007.28     75.69 o 
   4  18   3       34.50       10.55     14.22 o 
   5  18   3      336.23      372.71     44.49 o 
   6  18   3      152.82      121.35     23.03 o 
   7  18   3      294.51      338.99     31.86 o 
  -6  19   3       37.56       41.42      8.53 o 
  -5  19   3      475.25      453.33     26.93 o 
  -4  19   3      719.77      865.96     40.18 o 
  -3  19   3     1046.90     1174.80     49.68 o 
  -2  19   3      206.77      279.44     38.55 o 
  -1  19   3      307.13      417.49     44.98 o 
   0  19   3      957.86     1141.63     88.90 o 
   1  19   3      637.49      680.06     39.41 o 
   2  19   3       28.89       23.74     15.94 o 
   3  19   3      390.14      360.19     40.40 o 
   4  19   3      132.65       74.32     17.80 o 
   5  19   3      194.09      100.59     20.75 o 
   6  19   3       86.09      108.84     19.60 o 
   7  19   3      317.93      337.01     24.33 o 
  -5  20   3      156.44      166.86     21.54 o 
  -4  20   3       31.06       31.10     10.87 o 
  -3  20   3     1772.75     2125.76     96.59 o 
  -2  20   3      414.06      566.42     48.41 o 
  -1  20   3      377.86      477.84     43.14 o 
   0  20   3      443.67      505.33     47.17 o 
   1  20   3       22.77       56.86     12.83 o 
   2  20   3       58.43       46.68      9.25 o 
   3  20   3      156.45      149.70     15.87 o 
   4  20   3       10.33        3.21      6.27 o 
   5  20   3       14.29        2.83      6.16 o 
   6  20   3       13.32        8.23      4.82 o 
  -4  21   3       17.88       17.35      7.34 o 
  -3  21   3        4.83       34.95     12.52 o 
  -2  21   3       43.02       50.52     13.48 o 
  -1  21   3       41.20       53.04     14.90 o 
   0  21   3       70.55       91.18     17.38 o 
   1  21   3        6.28       18.66      9.33 o 
   2  21   3        1.70       10.96      6.44 o 
   3  21   3      401.19      391.41     29.22 o 
   4  21   3       23.11       32.21      7.83 o 
 -12   0   4       61.26       80.47     13.84 o 
 -11   0   4       22.73        5.38     13.23 o 
 -10   0   4     1539.92     1589.52     74.99 o 
  -9   0   4      563.57      486.36     39.90 o 
  -8   0   4     2720.03     2771.54    133.29 o 
  -7   0   4     2141.91     2558.34    189.01 o 
  -6   0   4      787.26      657.19     77.98 o 
  -5   0   4     1295.79      927.27     44.36 o 
  -4   0   4    10991.09    11925.70    289.73 o 
  -3   0   4    19632.25    20608.92    895.62 o 
  -2   0   4    42347.32    41077.87    793.25 o 
  -1   0   4     2807.98     2294.84     80.37 o 
   0   0   4      977.02      964.51     44.08 o 
   1   0   4    19990.60    17215.00    352.53 o 
   2   0   4    33935.14    31528.15    616.58 o 
   3   0   4      140.73       72.32     15.71 o 
   4   0   4     3152.81     2773.03    142.16 o 
   5   0   4     4820.20     4469.42    161.44 o 
   6   0   4     1956.61     2193.90    106.22 o 
   7   0   4     3226.36     3468.64    150.04 o 
   8   0   4     1821.45     1737.29    108.89 o 
   9   0   4     1060.27      903.75     57.17 o 
  10   0   4       79.28       77.21     18.87 o 
  11   0   4      545.66      544.81     42.72 o 
  12   0   4      124.43       45.72     21.03 o 
  13   0   4       74.14       64.28     16.43 o 
  14   0   4      623.27      490.31     28.17 o 
 -13   1   4       29.56       39.06      9.10 o 
 -12   1   4      302.60      353.35     20.28 o 
 -11   1   4       65.01       40.38      8.16 o 
 -10   1   4       18.88       11.05      7.69 o 
  -9   1   4       19.50        1.51      7.13 o 
  -8   1   4     2255.28     2002.29     79.29 o 
  -7   1   4    10494.27     9623.40    192.96 o 
  -6   1   4     8905.38     8918.00    206.67 o 
  -5   1   4      329.26      260.63     16.64 o 
  -4   1   4      796.42      721.42     27.76 o 
  -3   1   4    11743.78    11045.24    172.85 o 
  -2   1   4     8607.16     7578.59    143.68 o 
  -1   1   4    52244.03    48812.57   4061.84 o 
   0   1   4    18326.79    18239.29    749.09 o 
   1   1   4     4740.89     4135.86     76.57 o 
   2   1   4     9213.99     9241.79    159.05 o 
   3   1   4     7523.37     7598.01    104.23 o 
   4   1   4      831.53     1013.46     81.66 o 
   5   1   4      494.20      279.01     17.45 o 
   6   1   4      194.61       65.40     13.88 o 
   7   1   4      304.90      198.91     24.08 o 
   8   1   4      358.25      398.51     36.36 o 
   9   1   4     1297.85     1219.90     47.04 o 
  10   1   4     1128.08     1085.89     45.11 o 
  11   1   4      785.48      803.72     37.58 o 
  12   1   4       21.12       26.62      9.26 o 
  13   1   4       70.94       90.90     12.19 o 
  14   1   4      304.18      312.58     21.74 o 
 -13   2   4      305.20      345.53     22.02 o 
 -12   2   4       85.26      113.45     12.08 o 
 -11   2   4      611.23      695.63     29.29 o 
 -10   2   4     1073.64     1052.70     42.18 o 
  -9   2   4      185.98      153.34     13.58 o 
  -8   2   4      170.50      239.31     27.46 o 
  -7   2   4      344.13      305.95     24.29 o 
  -6   2   4     1116.65      971.04     40.84 o 
  -5   2   4      395.93      217.73     18.97 o 
  -4   2   4     2437.26     2027.65     56.57 o 
  -3   2   4    10437.10    11241.81    159.90 o 
  -2   2   4    10174.05    10372.52    225.57 o 
  -1   2   4    26595.28    31292.39    473.39 o 
   0   2   4     3587.77     3903.12    305.98 o 
   1   2   4     3464.13     3916.44    244.83 o 
   2   2   4     8737.93     8188.88    217.24 o 
   3   2   4     8393.86     7961.02    135.85 o 
   4   2   4     1004.63      774.81     30.51 o 
   5   2   4     5041.52     4856.04    130.44 o 
   6   2   4       24.96       38.41     11.87 o 
   7   2   4      438.54      287.37     40.82 o 
   8   2   4     1793.46     1657.72     76.11 o 
   9   2   4      356.19      358.84     25.08 o 
  10   2   4        9.44       17.92     11.94 o 
  11   2   4      275.74      313.52     22.01 o 
  12   2   4      172.99      155.27     22.33 o 
  13   2   4      100.05      114.67     14.35 o 
 -13   3   4       64.98       98.38     12.74 o 
 -12   3   4      116.67       87.76     14.19 o 
 -11   3   4      116.36      123.81     16.29 o 
 -10   3   4       12.54       23.15     13.54 o 
  -9   3   4     5178.25     4980.43    104.48 o 
  -8   3   4     1047.09      940.41     54.33 o 
  -7   3   4      927.16      786.22     40.54 o 
  -6   3   4      245.81      182.08     23.37 o 
  -5   3   4     1202.70     1305.39     60.27 o 
  -4   3   4     2437.88     2499.18     79.17 o 
  -3   3   4     4496.22     5392.66    130.10 o 
  -2   3   4     2228.37     2203.60     45.88 o 
  -1   3   4      222.48      324.56     26.79 o 
   0   3   4     2022.01     2400.80    288.95 o 
   1   3   4    22666.20    24549.15   1013.35 o 
   2   3   4    16392.94    18165.21   1175.22 o 
   3   3   4     4496.89     4635.90    141.46 o 
   4   3   4      682.48      898.41     32.17 o 
   5   3   4      537.76      510.13     31.61 o 
   6   3   4      509.21      655.72     38.79 o 
   7   3   4       77.48       59.52     20.92 o 
   8   3   4       51.49       12.05     16.02 o 
   9   3   4      162.99      160.70     17.32 o 
  10   3   4     1470.95     1445.58     46.33 o 
  11   3   4      642.48      579.71     35.91 o 
  12   3   4       20.82       40.59     13.03 o 
  13   3   4       14.02        8.12      6.12 o 
 -13   4   4      748.91      838.93     34.47 o 
 -12   4   4      539.95      647.69     39.11 o 
 -11   4   4        5.64        7.11     11.18 o 
 -10   4   4      236.02      265.38     24.48 o 
  -9   4   4     3523.21     3430.72     69.25 o 
  -8   4   4      132.42      106.09     20.16 o 
  -7   4   4      725.45      730.79     40.23 o 
  -6   4   4      547.86      474.35     40.88 o 
  -5   4   4     1064.64      879.06     51.10 o 
  -4   4   4       98.29      106.97     16.52 o 
  -3   4   4     4160.91     4475.21    138.49 o 
  -2   4   4      176.17      193.41     15.59 o 
  -1   4   4     3152.48     3103.31    218.76 o 
   0   4   4    38086.00    45391.51   2892.06 o 
   1   4   4    47219.60    57383.80   3831.00 o 
   2   4   4       76.98       43.17      7.78 o 
   3   4   4      863.44      764.95     28.94 o 
   4   4   4     4351.89     4472.27    114.82 o 
   5   4   4       25.13       30.62     11.68 o 
   6   4   4      161.26      193.41     21.90 o 
   7   4   4      176.98      198.12     27.15 o 
   8   4   4     1058.42     1047.98     83.04 o 
   9   4   4      267.32      313.92     21.53 o 
  10   4   4      699.28      711.26     31.85 o 
  11   4   4     1233.58     1233.27     50.56 o 
  12   4   4       10.36       11.51     11.34 o 
  13   4   4      149.64      158.48     15.62 o 
 -13   5   4      370.27      429.28     23.80 o 
 -12   5   4      365.85      435.29     32.09 o 
 -11   5   4      149.20      162.27     29.77 o 
 -10   5   4      587.05      483.10     38.92 o 
  -9   5   4      538.21      564.08     34.65 o 
  -8   5   4       41.54       79.46     17.91 o 
  -7   5   4       11.52        8.77     12.14 o 
  -6   5   4      283.32      336.20     34.72 o 
  -5   5   4      807.54     1058.23     57.67 o 
  -4   5   4     4767.04     5488.98    240.22 o 
  -3   5   4     6838.30     7246.21    139.86 o 
  -2   5   4     1212.33     1494.57     56.21 o 
  -1   5   4     4121.24     4629.75    111.68 o 
   0   5   4      890.95     1017.65     65.46 o 
   1   5   4     1644.06     1889.10    188.29 o 
   2   5   4      322.24      293.82     61.57 o 
   3   5   4       28.53       43.97      9.74 o 
   4   5   4     1771.07     1734.06     68.30 o 
   5   5   4        5.74       -0.37      9.58 o 
   6   5   4        9.52        1.33      9.74 o 
   7   5   4     3680.29     3943.94    157.19 o 
   8   5   4      153.01      146.49     28.26 o 
   9   5   4     1410.54     1311.42     49.43 o 
  10   5   4     2274.45     2092.93     54.98 o 
  11   5   4      638.95      599.19     42.79 o 
  12   5   4      362.12      340.84     29.10 o 
  13   5   4        6.48       16.42      6.65 o 
 -13   6   4       35.88       58.17     16.61 o 
 -12   6   4       64.82      150.63     23.15 o 
 -11   6   4       13.59       19.93     14.33 o 
 -10   6   4       69.11       78.90     17.69 o 
  -9   6   4     1644.01     1793.11     76.11 o 
  -8   6   4     1543.80     1462.64     60.26 o 
  -7   6   4      105.19      153.04     57.53 o 
  -6   6   4      314.94      308.75     62.22 o 
  -5   6   4      322.56      258.32     56.52 o 
  -4   6   4    10075.00    11500.87    394.47 o 
  -3   6   4       70.35       86.57     14.39 o 
  -2   6   4      489.80      573.80     30.22 o 
  -1   6   4      813.36      919.08     29.15 o 
   0   6   4     3228.42     3436.86    102.40 o 
   1   6   4    15107.32    20159.24    303.20 o 
   2   6   4       77.18       99.35     18.92 o 
   3   6   4     6090.04     7284.24    269.15 o 
   4   6   4     6928.82     7025.89    165.46 o 
   5   6   4      364.60      382.05     35.56 o 
   6   6   4      476.42      583.77     41.01 o 
   7   6   4       96.03       74.35     15.77 o 
   8   6   4     4464.67     4307.51    100.84 o 
   9   6   4      160.62      193.85     22.47 o 
  10   6   4     1509.95     1538.99     60.45 o 
  11   6   4        8.94       23.07     11.17 o 
  12   6   4      132.68      151.77     27.90 o 
  13   6   4        3.60        3.74     15.13 o 
 -13   7   4       94.60      198.91     24.88 o 
 -12   7   4       19.86       71.95     13.43 o 
 -11   7   4       18.37        1.20     12.09 o 
 -10   7   4       22.17        7.63     15.28 o 
  -9   7   4       94.06       59.04     15.30 o 
  -8   7   4      577.02      573.38     37.92 o 
  -7   7   4     1413.88     1286.52    140.62 o 
  -6   7   4      287.87      256.78     62.14 o 
  -5   7   4     2136.09     2048.20    166.20 o 
  -4   7   4      581.82      509.54     39.42 o 
  -3   7   4     2608.35     3346.12    101.54 o 
  -2   7   4      107.48       67.27     10.94 o 
  -1   7   4       51.58       72.14     10.61 o 
   0   7   4     5176.02     6307.20    420.73 o 
   1   7   4     2690.73     3792.23    182.25 o 
   2   7   4     9144.26    11813.64    356.19 o 
   3   7   4     6575.42     8677.75    306.86 o 
   4   7   4        1.56       37.11     23.01 o 
   5   7   4      808.71      634.45     90.78 o 
   6   7   4      702.41      616.76     64.05 o 
   7   7   4      187.21      181.97     45.24 o 
   8   7   4      207.80      189.09     23.60 o 
   9   7   4        6.38      -16.88     16.88 o 
  10   7   4      651.16      726.61     41.83 o 
  11   7   4      326.93      282.37     28.94 o 
  12   7   4        3.34       17.90     12.11 o 
  13   7   4      197.54      179.18     34.48 o 
 -13   8   4      648.88      583.73     36.78 o 
 -12   8   4      384.87      340.16     20.29 o 
 -11   8   4       48.79       54.99     16.85 o 
 -10   8   4      192.89       92.77     22.61 o 
  -9   8   4     1078.25     1045.65     78.90 o 
  -8   8   4      571.31      514.22     54.06 o 
  -7   8   4       54.26       -2.12     32.92 o 
  -6   8   4     2261.73     1841.97    168.71 o 
  -5   8   4      481.74      323.27     65.70 o 
  -4   8   4      589.48      539.73     43.79 o 
  -3   8   4    14769.77    17493.02   1306.24 o 
  -2   8   4       54.94       21.37      6.65 o 
  -1   8   4       73.64       72.93      9.47 o 
   0   8   4      141.35       88.87     10.94 o 
   1   8   4     5743.92     6072.05    468.24 o 
   2   8   4      137.06      100.34     32.80 o 
   3   8   4    12794.77    16070.79    470.37 o 
   4   8   4     2453.71     2129.52    155.47 o 
   5   8   4      685.18      665.35     94.94 o 
   6   8   4      880.13      836.14     79.17 o 
   7   8   4       78.17       43.08     11.63 o 
   8   8   4     1018.36      935.70     44.29 o 
   9   8   4     1107.68     1050.75     63.68 o 
  10   8   4      114.41      118.84     18.87 o 
  11   8   4       12.52       23.49      8.31 o 
  12   8   4      783.76      876.19     55.45 o 
  13   8   4       72.13       50.27     21.16 o 
 -12   9   4      106.51       74.32     28.82 o 
 -11   9   4     1061.09     1018.15     67.01 o 
 -10   9   4       16.30       39.87     17.77 o 
  -9   9   4      448.15      489.52     52.89 o 
  -8   9   4     3150.07     2951.24    137.90 o 
  -7   9   4     5397.62     5131.86    159.10 o 
  -6   9   4     4159.27     3456.30    239.26 o 
  -5   9   4     1725.80     1609.18    154.02 o 
  -4   9   4     1914.77     1845.47     85.21 o 
  -3   9   4     3916.05     4034.24    125.91 o 
  -2   9   4     3490.19     3879.75    152.59 o 
  -1   9   4     3567.86     4248.07    205.93 o 
   0   9   4       24.20       19.06      8.18 o 
   1   9   4     5236.57     5652.60    354.33 o 
   2   9   4     8283.08     9211.03    324.20 o 
   3   9   4      683.88     1132.24    108.06 o 
   4   9   4      277.19      273.42     61.30 o 
   5   9   4      304.99      232.81     59.55 o 
   6   9   4      756.79      736.06     74.23 o 
   7   9   4       60.67       18.18      8.83 o 
   8   9   4      196.89      211.48     26.34 o 
   9   9   4      346.56      369.84     27.16 o 
  10   9   4     1998.62     2039.10     60.73 o 
  11   9   4      525.57      581.28     52.88 o 
  12   9   4      106.60      154.65     22.16 o 
 -12  10   4        6.89        2.13     13.83 o 
 -11  10   4      406.66      396.78     30.16 o 
 -10  10   4      137.44       79.34     22.65 o 
  -9  10   4      658.68      679.80     60.61 o 
  -8  10   4      824.42      736.64     66.13 o 
  -7  10   4        5.03       -3.05     11.70 o 
  -6  10   4      659.86      576.15     72.85 o 
  -5  10   4    17899.68    16874.42    590.12 o 
  -4  10   4      172.41       58.01     38.65 o 
  -3  10   4      426.80      472.91     41.99 o 
  -2  10   4     3336.28     3763.22    167.39 o 
  -1  10   4     2208.63     2354.79    103.78 o 
   0  10   4     4194.58     4454.07    417.70 o 
   1  10   4      370.77      327.95     24.16 o 
   2  10   4     3350.75     4038.64    208.27 o 
   3  10   4     2785.42     2859.01    184.98 o 
   4  10   4      536.58      334.01     67.64 o 
   5  10   4      927.41      841.58    122.33 o 
   6  10   4     1557.34     1579.02     60.48 o 
   7  10   4     3430.74     3265.45    130.64 o 
   8  10   4      120.11       74.61     17.24 o 
   9  10   4       70.28       47.60     14.24 o 
  10  10   4       13.01       24.13      9.67 o 
  11  10   4     1323.54     1446.70     78.53 o 
  12  10   4      587.38      687.43     41.91 o 
 -12  11   4       62.09       54.72     15.20 o 
 -11  11   4      544.68      474.65     41.37 o 
 -10  11   4      634.65      692.07     40.62 o 
  -9  11   4      642.10      620.90     58.04 o 
  -8  11   4     3810.82     3624.78    156.95 o 
  -7  11   4     2444.64     2256.54     85.39 o 
  -6  11   4     8002.35     7466.50    157.66 o 
  -5  11   4     1142.53     1371.81    153.85 o 
  -4  11   4     4361.16     4457.53    279.27 o 
  -3  11   4     2252.44     1892.66    109.56 o 
  -2  11   4     2110.02     2275.30    141.52 o 
  -1  11   4      151.30      176.60     16.21 o 
   0  11   4      712.44      715.47     38.88 o 
   1  11   4    10331.03    11391.92    273.28 o 
   2  11   4     8561.68     8970.12    350.90 o 
   3  11   4     2784.07     2716.42    187.48 o 
   4  11   4      441.45      468.18     81.13 o 
   5  11   4       71.40       35.03     15.77 o 
   6  11   4      539.21      503.24     35.05 o 
   7  11   4      316.84      298.21     32.69 o 
   8  11   4      182.19      150.19     23.65 o 
   9  11   4      139.17      116.45     18.18 o 
  10  11   4     1760.26     1726.11     63.89 o 
  11  11   4      967.72     1055.85     62.27 o 
  12  11   4       83.57       28.23      8.27 o 
 -11  12   4       57.91       34.04     12.44 o 
 -10  12   4      515.07      522.84     47.35 o 
  -9  12   4      120.32      141.88     27.47 o 
  -8  12   4      154.55      172.39     21.84 o 
  -7  12   4      150.52      140.10     16.85 o 
  -6  12   4      303.58      280.41     30.48 o 
  -5  12   4     4285.10     4260.34    113.78 o 
  -4  12   4      165.27      101.74     39.50 o 
  -3  12   4        6.29        7.05     13.17 o 
  -2  12   4       39.53       16.78     13.10 o 
  -1  12   4      627.32      541.54     30.96 o 
   0  12   4     1485.29     1603.43     73.06 o 
   1  12   4      327.53      344.33     60.68 o 
   2  12   4      183.18      182.52     46.65 o 
   3  12   4      408.82      305.74     68.63 o 
   4  12   4      544.22      416.51     44.49 o 
   5  12   4      290.64      256.49     24.44 o 
   6  12   4      271.66      317.18     33.94 o 
   7  12   4      272.63      268.69     30.66 o 
   8  12   4      597.70      631.29     44.44 o 
   9  12   4      822.83      857.86     48.15 o 
  10  12   4      121.11      136.65     16.64 o 
  11  12   4       91.03       73.34     15.56 o 
 -11  13   4      249.13      172.28     20.47 o 
 -10  13   4       64.06       78.18     19.55 o 
  -9  13   4       89.90       93.18     23.89 o 
  -8  13   4       70.99       33.16     11.12 o 
  -7  13   4      129.76       99.15     17.68 o 
  -6  13   4      184.40      195.92     25.56 o 
  -5  13   4      498.63      495.63     40.21 o 
  -4  13   4      559.24      525.33     46.85 o 
  -3  13   4     1758.64     1747.23     69.38 o 
  -2  13   4     1649.54     1790.74     88.21 o 
  -1  13   4      468.01      476.46     44.72 o 
   0  13   4       76.79      145.66     16.42 o 
   1  13   4     2696.95     2904.79    420.51 o 
   2  13   4      285.04      304.63     64.18 o 
   3  13   4      690.14      692.68     54.82 o 
   4  13   4      649.52      614.45     51.87 o 
   5  13   4     5719.07     5434.58    213.44 o 
   6  13   4      206.54      160.58     24.03 o 
   7  13   4      226.18      216.40     28.49 o 
   8  13   4      144.41      195.71     24.97 o 
   9  13   4      411.34      504.63     48.02 o 
  10  13   4      534.50      551.50     29.06 o 
  11  13   4      164.66       89.06     13.65 o 
 -11  14   4       35.08       52.51      7.26 o 
 -10  14   4      141.76      181.23     23.89 o 
  -9  14   4      458.22      507.42     45.66 o 
  -8  14   4       48.49       47.72     14.16 o 
  -7  14   4      130.01      135.41     24.76 o 
  -6  14   4      279.97      261.23     30.40 o 
  -5  14   4      714.19      613.34     45.47 o 
  -4  14   4       72.64       53.09     15.50 o 
  -3  14   4      679.02      808.79     52.37 o 
  -2  14   4      204.45      194.93     21.83 o 
  -1  14   4      512.62      590.31     52.95 o 
   0  14   4     2835.29     2741.99     92.39 o 
   1  14   4     4924.69     4589.31    128.14 o 
   2  14   4     1642.36     1500.15     69.12 o 
   3  14   4      895.90      788.45     69.77 o 
   4  14   4     1323.94     1253.64     94.07 o 
   5  14   4      785.65      888.03     51.54 o 
   6  14   4      981.68      994.96     55.44 o 
   7  14   4      465.52      467.30     36.75 o 
   8  14   4       32.76       21.18     10.84 o 
   9  14   4      214.48      219.48     20.30 o 
  10  14   4      105.27       89.92      9.23 o 
 -10  15   4       58.10       67.59     12.51 o 
  -9  15   4      107.62      140.02     21.98 o 
  -8  15   4      385.45      460.54     30.93 o 
  -7  15   4      112.34      120.58     19.02 o 
  -6  15   4     2320.21     2298.51    108.77 o 
  -5  15   4      186.08      160.02     23.21 o 
  -4  15   4     1394.44     1439.01     70.10 o 
  -3  15   4     1618.94     1615.51     97.47 o 
  -2  15   4      556.24      686.53     44.85 o 
  -1  15   4        1.34        8.11     12.58 o 
   0  15   4        7.97       30.83     10.17 o 
   1  15   4      562.96      458.46     36.76 o 
   2  15   4      702.58      609.42     42.85 o 
   3  15   4     2915.17     2809.77     97.80 o 
   4  15   4       57.53       42.23     15.09 o 
   5  15   4       44.26       29.99     16.65 o 
   6  15   4       21.91       21.88     12.35 o 
   7  15   4       53.76       35.95     10.72 o 
   8  15   4      103.76      129.15     17.71 o 
   9  15   4       75.57       79.05     23.05 o 
  -9  16   4      226.98      210.21     22.84 o 
  -8  16   4       39.50       35.52      8.78 o 
  -7  16   4       28.52       31.44     10.97 o 
  -6  16   4       43.28       52.54     16.24 o 
  -5  16   4     1003.67      937.12     53.01 o 
  -4  16   4       49.25       73.04     18.21 o 
  -3  16   4     2294.39     2548.49     91.35 o 
  -2  16   4       83.08       72.56     14.01 o 
  -1  16   4       16.94       32.13     11.42 o 
   0  16   4       74.52       63.02     13.18 o 
   1  16   4      871.30      741.49     46.58 o 
   2  16   4      500.11      540.28     38.90 o 
   3  16   4       23.07       18.52     12.46 o 
   4  16   4      154.29      124.71     31.28 o 
   5  16   4        0.64      -18.24     18.24 o 
   6  16   4      160.99      131.03     23.28 o 
   7  16   4        6.75       11.00      9.28 o 
   8  16   4        5.98       -4.40      7.97 o 
   9  16   4       19.27       38.90      6.80 o 
  -9  17   4      128.30      114.80     13.16 o 
  -8  17   4      171.41      139.76     15.78 o 
  -7  17   4       11.59       -0.81      7.41 o 
  -6  17   4      235.39      196.35     20.91 o 
  -5  17   4       95.44       94.94     16.69 o 
  -4  17   4      418.90      413.10     34.02 o 
  -3  17   4      140.68      167.47     31.46 o 
  -2  17   4       76.80       91.81     15.25 o 
  -1  17   4     1197.68     1552.03     94.98 o 
   0  17   4        3.64        9.54     24.78 o 
   1  17   4       10.47       -2.58     15.44 o 
   2  17   4       85.96       74.87     20.87 o 
   3  17   4      138.70      161.14     32.66 o 
   4  17   4      495.96      479.48     54.56 o 
   5  17   4       52.53       44.13     17.67 o 
   6  17   4       36.00       28.77     15.31 o 
   7  17   4       30.81       44.29     16.85 o 
   8  17   4      109.02      178.76     22.51 o 
  -8  18   4        2.96        2.15      4.06 o 
  -7  18   4       27.24       18.37      6.16 o 
  -6  18   4      384.50      400.03     26.60 o 
  -5  18   4      267.55      302.93     24.76 o 
  -4  18   4      138.85      109.69     17.70 o 
  -3  18   4        5.44        0.02      9.58 o 
  -2  18   4       41.95       55.82     13.09 o 
  -1  18   4       66.48       75.11     18.41 o 
   0  18   4       87.27       87.46     22.82 o 
   1  18   4      193.12      181.04     30.53 o 
   2  18   4       27.40       54.39     21.59 o 
   3  18   4      732.50      727.88     62.18 o 
   4  18   4      168.21      145.41     29.93 o 
   5  18   4      161.45      140.35     26.89 o 
   6  18   4        0.32       -2.04     12.33 o 
   7  18   4      109.99      153.28     20.92 o 
  -6  19   4       56.69       42.17      8.24 o 
  -5  19   4      453.31      463.40     27.09 o 
  -4  19   4      333.69      372.98     26.64 o 
  -3  19   4       43.67       25.68     12.37 o 
  -2  19   4       67.20       87.15     12.95 o 
  -1  19   4       59.40       59.88     19.04 o 
   0  19   4      781.70      820.09     43.55 o 
   1  19   4       54.53       54.71     13.73 o 
   2  19   4       36.37       21.61      9.22 o 
   3  19   4     1227.28     1237.80     48.85 o 
   4  19   4       32.33       27.35     11.38 o 
   5  19   4      579.29      708.74     50.75 o 
   6  19   4      125.66      129.31     18.65 o 
   7  19   4      502.37      618.38     32.01 o 
  -5  20   4       62.87       70.96     16.81 o 
  -4  20   4       75.59       84.23     18.12 o 
  -3  20   4       11.21        5.81     10.79 o 
  -2  20   4      320.41      431.95     40.72 o 
  -1  20   4      141.40      178.81     25.36 o 
   0  20   4      772.26      900.30     39.56 o 
   1  20   4     1139.95     1237.91     47.65 o 
   2  20   4       18.96       12.09      6.13 o 
   3  20   4       68.88       71.33     24.73 o 
   4  20   4       60.10       38.01      8.02 o 
   5  20   4      196.64      187.54     27.79 o 
  -4  21   4      133.14      158.18     17.93 o 
  -3  21   4      928.26     1173.21     56.75 o 
  -2  21   4      193.04      262.95     27.48 o 
  -1  21   4     1116.76     1570.53     69.19 o 
   0  21   4       86.38       89.19     16.17 o 
   1  21   4      364.84      356.31     18.88 o 
   2  21   4      513.18      556.70     33.52 o 
   3  21   4      102.47      101.51     13.90 o 
 -13   1   5        3.89      -11.56     11.56 o 
 -12   1   5      235.55      282.92     21.04 o 
 -11   1   5       84.08       71.85     10.53 o 
 -10   1   5      355.12      347.21     21.06 o 
  -9   1   5      272.00      284.64     24.62 o 
  -8   1   5       14.83       14.60      9.70 o 
  -7   1   5     1068.12     1120.54     42.07 o 
  -6   1   5     5925.24     5977.25    181.82 o 
  -5   1   5     2230.71     2186.07     51.37 o 
  -4   1   5     1146.69     1110.87     31.18 o 
  -3   1   5      417.57      416.56     15.87 o 
  -2   1   5     2486.35     2798.64    145.93 o 
  -1   1   5      117.24      141.94     15.20 o 
   0   1   5    59422.98    65378.18   6162.03 o 
   1   1   5        6.75       30.53      6.10 o 
   2   1   5      417.42      330.34     47.02 o 
   3   1   5     4653.59     4400.82    106.03 o 
   4   1   5       64.23       43.57     10.98 o 
   5   1   5      758.53      879.05     39.63 o 
   6   1   5       34.49       36.56     12.31 o 
   7   1   5     1189.36     1239.69     61.77 o 
   8   1   5      434.01      428.28     38.01 o 
   9   1   5      182.22      167.26     20.86 o 
  10   1   5        2.81       18.60     10.09 o 
  11   1   5       80.37       61.26     17.22 o 
  12   1   5       48.41       35.56     10.90 o 
  13   1   5       33.07       33.96      8.82 o 
 -13   2   5       73.21      133.19     21.70 o 
 -12   2   5       14.52       23.51      9.32 o 
 -11   2   5      671.50      652.41     31.21 o 
 -10   2   5      693.03      730.10     34.24 o 
  -9   2   5      676.49      671.91     31.97 o 
  -8   2   5      890.78      684.63     44.36 o 
  -7   2   5      409.93      373.44     27.19 o 
  -6   2   5     4328.39     4431.58    123.73 o 
  -5   2   5       35.80       16.64      7.49 o 
  -4   2   5     3378.32     3388.84     77.71 o 
  -3   2   5     6233.73     6890.49    114.31 o 
  -2   2   5     6216.88     7064.82    124.71 o 
  -1   2   5    10040.36    11529.54    192.96 o 
   0   2   5     8915.39     9318.53    162.96 o 
   1   2   5     5030.68     4805.44    440.85 o 
   2   2   5     3634.74     4004.74    142.50 o 
   3   2   5    10681.09    11129.05    187.97 o 
   4   2   5     1659.31     1300.35     60.84 o 
   5   2   5      268.23      190.45     18.03 o 
   6   2   5     1740.02     1883.17     90.82 o 
   7   2   5       78.44      100.01     23.79 o 
   8   2   5      245.20      273.73     31.24 o 
   9   2   5       65.71       20.50     14.73 o 
  10   2   5      917.97      935.46     42.24 o 
  11   2   5      459.09      429.43     31.57 o 
  12   2   5      202.19      170.35     23.74 o 
  13   2   5      203.87      182.41     17.27 o 
 -13   3   5        0.01       20.93     13.18 o 
 -12   3   5     1264.43     1470.61     55.05 o 
 -11   3   5       93.40      136.17     16.35 o 
 -10   3   5      496.62      441.37     26.73 o 
  -9   3   5      722.66      676.84     32.39 o 
  -8   3   5      262.14      218.01     23.61 o 
  -7   3   5      208.17      154.79     17.53 o 
  -6   3   5     1560.86     1488.63     52.52 o 
  -5   3   5     1267.46     1226.46     58.86 o 
  -4   3   5       70.60      103.07     14.50 o 
  -3   3   5      506.82      279.42     13.72 o 
  -2   3   5     3226.85     4111.45     98.26 o 
  -1   3   5     5750.01     6088.82    314.18 o 
   0   3   5    19953.32    23971.74    992.30 o 
   1   3   5     3228.11     3288.98    159.74 o 
   2   3   5     5767.56     6568.14    419.10 o 
   3   3   5      245.61      279.38     17.19 o 
   4   3   5       89.62      160.03     14.30 o 
   5   3   5        5.03        3.62      7.17 o 
   6   3   5     2774.87     2936.31    100.87 o 
   7   3   5      110.67       96.14     29.75 o 
   8   3   5     2336.29     2308.26    128.13 o 
   9   3   5     1175.62     1173.02     53.28 o 
  10   3   5       20.80        9.07      7.10 o 
  11   3   5      324.35      382.09     29.38 o 
  12   3   5      178.79      195.94     22.96 o 
  13   3   5      125.37      111.59     13.91 o 
 -13   4   5     1154.69     1378.47     70.13 o 
 -12   4   5      936.84      992.71     47.68 o 
 -11   4   5      433.52      552.27     37.52 o 
 -10   4   5       23.54       10.57     13.08 o 
  -9   4   5     1946.23     1933.58     56.19 o 
  -8   4   5     1736.62     1698.17     65.14 o 
  -7   4   5       23.84        1.87     10.97 o 
  -6   4   5     1894.73     2248.59     89.73 o 
  -5   4   5     1987.78     1726.24     72.30 o 
  -4   4   5      385.10      187.68     44.46 o 
  -3   4   5      192.44      231.98     15.89 o 
  -2   4   5     8625.19    11273.84    390.16 o 
  -1   4   5       58.94       79.96     12.94 o 
   0   4   5     3121.54     4180.16    304.50 o 
   1   4   5     7067.33     7604.40    725.43 o 
   2   4   5     7719.28     7461.35    183.54 o 
   3   4   5     5003.01     5328.67    153.94 o 
   4   4   5    15431.31    15326.00    268.76 o 
   5   4   5    12945.38    12659.95    247.27 o 
   6   4   5      461.44      395.75     31.16 o 
   7   4   5      236.65      211.32     27.88 o 
   8   4   5     1580.06     1600.13    104.14 o 
   9   4   5     4407.16     4236.08     91.67 o 
  10   4   5      697.73      602.99     29.29 o 
  11   4   5      614.09      530.69     32.38 o 
  12   4   5      948.66     1024.39     50.86 o 
  13   4   5      335.65      360.05     23.87 o 
 -13   5   5       40.07       52.68     13.02 o 
 -12   5   5       63.22       72.10     13.40 o 
 -11   5   5      314.32      290.36     37.62 o 
 -10   5   5       86.36       53.26     14.40 o 
  -9   5   5     1527.53     1618.93     66.77 o 
  -8   5   5     1282.48     1271.30     88.37 o 
  -7   5   5     4372.50     4364.05    412.25 o 
  -6   5   5    13535.02    13118.57    455.32 o 
  -5   5   5     4421.71     4089.01    218.49 o 
  -4   5   5     2575.57     2707.47    165.82 o 
  -3   5   5       85.72       51.82      8.84 o 
  -2   5   5     1416.16     1089.77     71.03 o 
  -1   5   5     4627.17     5701.49    132.21 o 
   0   5   5     2045.81     2547.88    110.43 o 
   1   5   5      348.79      487.47     73.47 o 
   2   5   5    18146.30    20252.10    312.80 o 
   3   5   5    23684.02    23082.68    368.95 o 
   4   5   5     2937.30     2514.32     83.92 o 
   5   5   5     2063.40     2160.54     84.81 o 
   6   5   5      205.31      128.24     18.41 o 
   7   5   5     4551.36     4197.02    137.30 o 
   8   5   5     1785.41     1828.54    158.02 o 
   9   5   5      315.53      328.89     23.70 o 
  10   5   5       30.33       31.17      7.11 o 
  11   5   5      235.11      242.74     27.79 o 
  12   5   5       64.67       69.39     14.60 o 
  13   5   5      177.25      165.68     15.73 o 
 -13   6   5      855.47      940.10     54.89 o 
 -12   6   5      341.25      410.48     29.33 o 
 -11   6   5       79.54       46.81     16.07 o 
 -10   6   5      376.38      377.43     46.19 o 
  -9   6   5     2606.99     2624.38     74.81 o 
  -8   6   5     5952.95     6211.59    271.91 o 
  -7   6   5      291.64      259.84     61.93 o 
  -6   6   5       80.69      116.01     40.21 o 
  -5   6   5     1485.75     1195.05    121.89 o 
  -4   6   5     5721.95     5467.57    185.96 o 
  -3   6   5     5421.11     6169.39    140.97 o 
  -2   6   5     2683.13     2737.24     66.46 o 
  -1   6   5     1190.44     1178.66     36.49 o 
   0   6   5      236.10      132.10     24.36 o 
   1   6   5     7789.12     8441.54    644.26 o 
   2   6   5     1298.12     1366.45     55.95 o 
   3   6   5    12256.58    12934.59    387.92 o 
   4   6   5     5509.71     5131.16    132.17 o 
   5   6   5     5243.35     4980.12    141.60 o 
   6   6   5      791.41      682.27     45.22 o 
   7   6   5      115.65      104.15     19.67 o 
   8   6   5       85.37      103.10     15.53 o 
   9   6   5      680.20      592.45     30.82 o 
  10   6   5     2709.37     2683.99     81.07 o 
  11   6   5      124.07      149.56     23.01 o 
  12   6   5      745.58      742.58     39.26 o 
  13   6   5       52.32       24.53      6.90 o 
 -13   7   5       70.23       85.03     15.78 o 
 -12   7   5      337.12      325.56     22.27 o 
 -11   7   5       75.36       47.20     14.68 o 
 -10   7   5      779.47      680.32     62.20 o 
  -9   7   5     1343.92     1323.13     88.74 o 
  -8   7   5     8247.12     8691.00    246.26 o 
  -7   7   5     7953.65     7482.86    354.33 o 
  -6   7   5     4094.79     3750.16    237.40 o 
  -5   7   5     2480.11     2278.01    171.76 o 
  -4   7   5     2190.22     2524.38    162.00 o 
  -3   7   5     1459.82     1455.64     63.29 o 
  -2   7   5      343.78      484.81     27.53 o 
  -1   7   5      126.21       38.80      7.65 o 
   0   7   5      442.31      668.98     41.21 o 
   1   7   5     3746.50     4018.06    120.26 o 
   2   7   5    49161.33    61277.52    855.43 o 
   3   7   5     7135.26     6756.13    285.11 o 
   4   7   5     1609.74     1536.60    138.56 o 
   5   7   5       13.34       11.79     19.19 o 
   6   7   5     1090.56     1089.82    133.42 o 
   7   7   5      280.39      276.00     59.93 o 
   8   7   5      951.96      908.13     52.33 o 
   9   7   5      723.82      747.10     39.78 o 
  10   7   5     1000.92     1012.16     47.53 o 
  11   7   5      971.98      946.98     50.15 o 
  12   7   5      207.97      268.18     32.23 o 
  13   7   5      121.08      137.18     22.77 o 
 -13   8   5      359.06      468.24     32.67 o 
 -12   8   5      453.04      518.35     35.18 o 
 -11   8   5       34.01       49.38     15.54 o 
 -10   8   5       13.98        9.71     10.29 o 
  -9   8   5      323.73      286.85     40.54 o 
  -8   8   5     1544.61     1507.84     94.63 o 
  -7   8   5     1928.76     1678.26    162.35 o 
  -6   8   5     1931.16     1844.29    168.89 o 
  -5   8   5     2279.77     1798.13    159.75 o 
  -4   8   5     1508.21     1073.28     62.06 o 
  -3   8   5     1646.76     1745.85    169.94 o 
  -2   8   5     1682.74     1807.55     87.47 o 
  -1   8   5       89.08      100.12     10.32 o 
   0   8   5     5820.32     6372.69    200.77 o 
   1   8   5    17485.59    21528.44    645.80 o 
   2   8   5     1726.59     2281.04    143.24 o 
   3   8   5     3266.84     3880.55    209.24 o 
   4   8   5     3660.33     3474.50    203.46 o 
   5   8   5      459.75      418.90     76.72 o 
   6   8   5       30.71        5.09     21.60 o 
   7   8   5       23.91       34.19     11.43 o 
   8   8   5      267.50      323.79     31.21 o 
   9   8   5      975.99      995.55     50.61 o 
  10   8   5      360.37      381.57     26.96 o 
  11   8   5      310.61      333.96     27.92 o 
  12   8   5      141.26      136.53     22.10 o 
  13   8   5      289.43      280.73     20.34 o 
 -12   9   5      622.78      613.27     54.40 o 
 -11   9   5      448.30      563.01     45.25 o 
 -10   9   5       35.97       32.56     15.12 o 
  -9   9   5      503.60      411.62     49.89 o 
  -8   9   5      293.36      266.89     39.86 o 
  -7   9   5      728.79      709.69     54.87 o 
  -6   9   5     1208.79     1159.05    135.74 o 
  -5   9   5      944.12      788.59    109.70 o 
  -4   9   5        0.78       14.27     14.17 o 
  -3   9   5       82.93       88.21     17.67 o 
  -2   9   5      219.27      212.53     21.55 o 
  -1   9   5       93.31      139.89     13.95 o 
   0   9   5     5193.93     6867.41    190.94 o 
   1   9   5       33.69       81.33     18.72 o 
   2   9   5     4423.26     4901.56    231.74 o 
   3   9   5     2963.46     4330.71    224.18 o 
   4   9   5      106.64      148.69     47.10 o 
   5   9   5      104.97       98.94     38.65 o 
   6   9   5     3503.76     3362.40    168.04 o 
   7   9   5      189.82      203.65     20.43 o 
   8   9   5      134.58      172.62     24.76 o 
   9   9   5        9.58        2.20     12.81 o 
  10   9   5        8.98       20.59      9.70 o 
  11   9   5     1218.73     1239.09     49.58 o 
  12   9   5      315.58      310.90     30.35 o 
 -12  10   5       75.89       57.65      9.29 o 
 -11  10   5       52.18       28.52     14.50 o 
 -10  10   5      646.44      621.54     39.71 o 
  -9  10   5      186.40      199.26     33.45 o 
  -8  10   5      469.98      363.95     46.32 o 
  -7  10   5      745.57      623.00     59.89 o 
  -6  10   5      250.93      211.36     30.08 o 
  -5  10   5      118.59      108.35     48.49 o 
  -4  10   5       82.74       73.44     20.49 o 
  -3  10   5      285.88      356.39     36.59 o 
  -2  10   5      392.96      492.52     42.91 o 
  -1  10   5      306.27      231.20     16.83 o 
   0  10   5      908.45     1191.55     46.80 o 
   1  10   5     1366.52     1768.23     92.41 o 
   2  10   5       10.61       -7.16     19.30 o 
   3  10   5      261.52      351.50     64.94 o 
   4  10   5      337.48      300.10     70.71 o 
   5  10   5       49.30       32.11     25.65 o 
   6  10   5     4394.39     4372.22    116.03 o 
   7  10   5      628.87      559.87     43.28 o 
   8  10   5      389.00      370.24     33.80 o 
   9  10   5      213.75      231.80     39.79 o 
  10  10   5      375.59      385.75     32.12 o 
  11  10   5      145.39      141.34     24.53 o 
 -12  11   5        1.98       10.96      5.54 o 
 -11  11   5      143.13      170.78     25.53 o 
 -10  11   5       91.90       78.12     20.56 o 
  -9  11   5      143.93      140.91     19.76 o 
  -8  11   5      575.86      518.08     54.22 o 
  -7  11   5       26.10       28.28     15.38 o 
  -6  11   5      366.99      406.29     32.49 o 
  -5  11   5      937.40     1090.78    162.30 o 
  -4  11   5      117.39      122.39     48.74 o 
  -3  11   5     1018.61     1064.17     69.29 o 
  -2  11   5       49.24       44.62     15.88 o 
  -1  11   5       75.75       51.53     12.64 o 
   0  11   5      213.47      247.09     21.94 o 
   1  11   5      375.93      481.15     72.45 o 
   2  11   5      186.28      278.40     56.11 o 
   3  11   5      245.40      234.15     59.12 o 
   4  11   5       29.55       26.27     26.40 o 
   5  11   5      171.95      178.92     21.83 o 
   6  11   5       37.13       28.79     14.73 o 
   7  11   5      115.81      104.94     22.74 o 
   8  11   5      751.47      725.61     48.30 o 
   9  11   5       22.11       22.45     10.54 o 
  10  11   5       10.09       11.84     10.48 o 
  11  11   5       12.37       41.74     13.71 o 
  12  11   5       87.42       31.48      7.31 o 
 -11  12   5      219.84      229.04     25.58 o 
 -10  12   5       18.75       32.41     15.73 o 
  -9  12   5      489.96      487.34     51.50 o 
  -8  12   5       45.45       16.43     18.87 o 
  -7  12   5     1803.74     1608.28     71.68 o 
  -6  12   5     2197.57     2290.18    158.07 o 
  -5  12   5     4674.33     4828.77    121.22 o 
  -4  12   5       77.47      126.61     26.00 o 
  -3  12   5        5.83        7.49     13.71 o 
  -2  12   5      844.90      962.18     62.77 o 
  -1  12   5       31.55       31.18     16.13 o 
   0  12   5     1039.90     1151.48     57.88 o 
   1  12   5      442.08      634.31     84.67 o 
   2  12   5      393.74      519.30     79.49 o 
   3  12   5        3.52       19.78     16.81 o 
   4  12   5      439.33      423.70     31.80 o 
   5  12   5      147.85      100.22     18.90 o 
   6  12   5      110.83       79.66     16.80 o 
   7  12   5      211.82      198.10     27.51 o 
   8  12   5       53.88       37.96     16.60 o 
   9  12   5      138.44      115.33     18.72 o 
  10  12   5       82.64       80.54     12.94 o 
  11  12   5      477.89      357.50     30.34 o 
 -11  13   5       96.47       77.72     13.83 o 
 -10  13   5      126.21      155.20     23.87 o 
  -9  13   5        2.58       19.43     15.85 o 
  -8  13   5      301.41      330.21     42.33 o 
  -7  13   5      372.68      363.02     32.85 o 
  -6  13   5     5415.50     5142.35    140.35 o 
  -5  13   5     1224.15     1091.27     59.06 o 
  -4  13   5       71.95       96.67     21.35 o 
  -3  13   5       19.56       10.16      9.15 o 
  -2  13   5      150.30      115.32     39.30 o 
  -1  13   5     1369.51     1564.52     82.31 o 
   0  13   5     7456.02     8543.37   1254.84 o 
   1  13   5     1083.11     1101.51    118.97 o 
   2  13   5      707.20      734.79     56.47 o 
   3  13   5      233.86      209.34     29.66 o 
   4  13   5       32.53       43.24     19.91 o 
   5  13   5      415.41      419.99     56.40 o 
   6  13   5       20.22        7.94     11.93 o 
   7  13   5     1189.00     1061.11     59.19 o 
   8  13   5      143.77      135.13     19.15 o 
   9  13   5      127.76       94.39     22.29 o 
  10  13   5      196.71      230.70     18.26 o 
  11  13   5      290.67      132.11     15.01 o 
 -10  14   5       45.01       49.21     13.53 o 
  -9  14   5      125.18      156.10     25.79 o 
  -8  14   5      931.13      986.33     70.45 o 
  -7  14   5       13.78       -3.33     11.55 o 
  -6  14   5       77.88       66.56     17.00 o 
  -5  14   5      885.15      824.54     52.33 o 
  -4  14   5     1317.41     1248.28     88.48 o 
  -3  14   5       45.10       42.49     12.58 o 
  -2  14   5       22.86       28.69      9.55 o 
  -1  14   5     1167.33     1218.94    112.33 o 
   0  14   5     1245.22     1198.02     97.53 o 
   1  14   5     2526.19     2401.55     89.24 o 
   2  14   5      544.37      428.73     36.79 o 
   3  14   5      459.45      359.86     47.20 o 
   4  14   5     3112.56     2921.75    147.73 o 
   5  14   5       82.11       75.32     21.71 o 
   6  14   5      112.42      120.10     22.30 o 
   7  14   5       97.26       94.00     17.29 o 
   8  14   5       31.53       35.49     12.44 o 
   9  14   5      153.28      184.10     18.24 o 
  10  14   5       29.60        9.84      4.44 o 
 -10  15   5       39.52       17.18      7.92 o 
  -9  15   5      151.52      176.16     25.03 o 
  -8  15   5      774.17      745.48     37.69 o 
  -7  15   5      550.19      543.32     37.30 o 
  -6  15   5       84.10       28.11     12.65 o 
  -5  15   5     1049.50     1049.68     58.00 o 
  -4  15   5      507.91      503.20     41.03 o 
  -3  15   5       46.69       29.31     15.99 o 
  -2  15   5       94.82       25.12      9.77 o 
  -1  15   5       89.35       68.96     13.70 o 
   0  15   5      136.09      122.68     16.73 o 
   1  15   5      147.57      129.96     16.28 o 
   2  15   5     2133.31     2073.14     82.15 o 
   3  15   5      349.80      353.11     34.23 o 
   4  15   5     2275.80     2163.73    123.22 o 
   5  15   5      227.95      241.88     42.53 o 
   6  15   5      345.45      369.99     55.03 o 
   7  15   5     2104.70     2195.89     82.54 o 
   8  15   5      993.96     1152.57     48.67 o 
   9  15   5       14.09        4.69     13.78 o 
  -9  16   5      993.22     1001.34     50.22 o 
  -8  16   5      366.55      396.30     23.77 o 
  -7  16   5       90.21      133.13     17.96 o 
  -6  16   5      855.95      824.85     45.98 o 
  -5  16   5       99.40      114.24     20.15 o 
  -4  16   5      604.43      597.80     86.69 o 
  -3  16   5       62.09       53.23     23.15 o 
  -2  16   5      179.55      213.82     25.82 o 
  -1  16   5      191.72      189.80     23.55 o 
   0  16   5      447.65      431.05     28.71 o 
   1  16   5      543.99      471.76     30.43 o 
   2  16   5      563.27      525.42     39.00 o 
   3  16   5      311.36      249.28     29.68 o 
   4  16   5     1754.35     1633.82    105.14 o 
   5  16   5     1012.71      995.48     79.46 o 
   6  16   5     1951.95     2028.38    111.48 o 
   7  16   5       98.03      100.48     14.38 o 
   8  16   5       38.84       37.35      8.28 o 
   9  16   5      781.75      884.04     42.34 o 
  -8  17   5       46.01       35.33     10.93 o 
  -7  17   5      154.99       76.97     12.40 o 
  -6  17   5       83.62       55.47     11.68 o 
  -5  17   5      753.42      815.99     73.18 o 
  -4  17   5       93.66      101.08     17.35 o 
  -3  17   5       50.11       34.83     15.07 o 
  -2  17   5     3250.23     4099.90    156.59 o 
  -1  17   5     2824.68     3354.97    428.87 o 
   0  17   5      262.27      284.75     20.03 o 
   1  17   5      497.16      515.76     36.91 o 
   2  17   5      187.82      197.11     34.47 o 
   3  17   5      587.98      604.27     59.87 o 
   4  17   5       34.08       18.56     17.23 o 
   5  17   5       25.89       24.17     13.71 o 
   6  17   5      350.97      335.58     41.25 o 
   7  17   5      487.57      589.52     46.61 o 
   8  17   5      498.49      621.90     40.22 o 
  -8  18   5       71.35       73.38     10.39 o 
  -7  18   5       88.59       89.89     10.38 o 
  -6  18   5        4.91       -7.75      7.75 o 
  -5  18   5       41.07        8.40      8.45 o 
  -4  18   5      165.88      155.77     19.92 o 
  -3  18   5       91.38       57.88     14.06 o 
  -2  18   5       63.20       98.08     16.83 o 
  -1  18   5       36.37       36.91     14.46 o 
   0  18   5      931.49     1032.91     48.91 o 
   1  18   5      693.57      740.31     61.45 o 
   2  18   5       72.31       38.85     17.27 o 
   3  18   5      147.23      178.45     30.68 o 
   4  18   5      125.39      123.02     26.77 o 
   5  18   5      474.00      477.98     46.22 o 
   6  18   5      146.76      138.19     23.09 o 
   7  18   5      188.83      182.00     22.30 o 
  -6  19   5       49.72       39.15     11.45 o 
  -5  19   5      192.76      184.17     17.32 o 
  -4  19   5      431.23      439.36     28.13 o 
  -3  19   5      471.45      587.48     34.91 o 
  -2  19   5       72.39       32.39     10.11 o 
  -1  19   5       86.31      123.26     24.81 o 
   0  19   5      109.49      114.28     16.25 o 
   1  19   5      533.68      676.80    104.34 o 
   2  19   5      964.46     1139.68     82.69 o 
   3  19   5      242.58      237.35     20.50 o 
   4  19   5      577.66      592.43     49.13 o 
   5  19   5      280.31      260.69     29.80 o 
   6  19   5       59.37       62.37     13.92 o 
  -5  20   5       34.51       61.86     13.38 o 
  -4  20   5      288.37      285.11     27.33 o 
  -3  20   5      115.39      178.53     26.03 o 
  -2  20   5      998.68     1206.67     67.98 o 
  -1  20   5      390.45      463.19     43.22 o 
   0  20   5      243.12      281.26     34.54 o 
   1  20   5       77.96       78.85     12.10 o 
   2  20   5        3.21       -4.79      4.79 o 
   3  20   5       20.13       18.33      8.24 o 
   4  20   5      499.47      549.66     46.09 o 
   5  20   5      247.42      298.19     49.36 o 
  -4  21   5      285.98      223.55     20.43 o 
  -3  21   5      518.86      665.38     40.06 o 
  -2  21   5      140.68      188.27     23.41 o 
  -1  21   5       92.68      104.56     17.89 o 
   0  21   5        3.42        4.51      8.05 o 
   1  21   5        9.09        2.62      5.33 o 
   2  21   5       54.98       32.57      7.59 o 
 -13   0   6      530.15      601.18     42.34 o 
 -12   0   6      634.79      750.17     61.53 o 
 -11   0   6      528.72      480.18     39.02 o 
 -10   0   6      661.24      642.67     46.57 o 
  -9   0   6       37.82       18.30     12.70 o 
  -8   0   6     1095.17      918.94     71.25 o 
  -7   0   6     7339.34     6757.49    358.03 o 
  -6   0   6       59.44       39.49     14.17 o 
  -5   0   6     1545.63     1834.93     87.90 o 
  -4   0   6    15005.55    14744.95    243.08 o 
  -3   0   6    27686.78    28513.38   2041.55 o 
  -2   0   6    60078.40    58500.90   1125.70 o 
  -1   0   6    40091.00    38498.25    758.28 o 
   0   0   6    11990.42    11849.51    275.20 o 
   1   0   6      897.92     1267.05     70.12 o 
   2   0   6     7118.30     7939.46    222.98 o 
   3   0   6      293.15      275.88     35.43 o 
   4   0   6     2869.98     2763.09    126.52 o 
   5   0   6      299.39      207.39     34.90 o 
   6   0   6     7427.29     7138.66    223.49 o 
   7   0   6      530.33      376.28     49.37 o 
   8   0   6      729.50      795.30     73.04 o 
   9   0   6     1313.29     1240.52     97.43 o 
  10   0   6     2193.75     2183.02     93.05 o 
  11   0   6      403.44      368.35     50.11 o 
  12   0   6     2165.82     2041.81     75.15 o 
  13   0   6       88.66       80.72     16.33 o 
 -13   1   6       27.38       15.82      8.38 o 
 -12   1   6      158.39      186.19     22.37 o 
 -11   1   6       44.30       16.52      8.23 o 
 -10   1   6     1180.51     1160.82     44.51 o 
  -9   1   6      131.65       75.06     12.27 o 
  -8   1   6      908.32      956.47     51.96 o 
  -7   1   6       65.22       77.66     12.75 o 
  -6   1   6     2304.47     2036.03     62.12 o 
  -5   1   6    11526.97    10782.74    188.28 o 
  -4   1   6    10387.96    10257.51    203.10 o 
  -3   1   6     7085.24     7707.31    147.84 o 
  -2   1   6    21142.90    21687.01    402.44 o 
  -1   1   6      835.12      773.27     40.22 o 
   0   1   6      687.73      603.07     30.98 o 
   1   1   6     6296.78     7728.41    382.54 o 
   2   1   6      728.73      463.57     31.64 o 
   3   1   6     6759.75     6004.33    137.46 o 
   4   1   6     8418.75     7801.73    338.48 o 
   5   1   6       75.81      140.63     16.09 o 
   6   1   6        7.16        1.01      9.17 o 
   7   1   6      687.10      650.82     43.75 o 
   8   1   6     1323.94     1186.64     64.92 o 
   9   1   6      440.66      414.21     32.07 o 
  10   1   6      135.32      146.22     17.28 o 
  11   1   6      760.58      877.99     55.09 o 
  12   1   6      901.22     1059.66     37.33 o 
  13   1   6      466.66      548.79     29.70 o 
 -13   2   6       30.79       38.16     13.49 o 
 -12   2   6     1402.93     1526.39     62.42 o 
 -11   2   6       68.19       47.18     42.47 o 
 -10   2   6     1226.59     1209.45     56.18 o 
  -9   2   6       93.00      111.35     16.33 o 
  -8   2   6     1261.67     1206.46     52.92 o 
  -7   2   6      166.04       72.98     11.60 o 
  -6   2   6     1355.82     1528.62     46.58 o 
  -5   2   6      516.74      577.63     25.13 o 
  -4   2   6     3544.64     3222.10     95.39 o 
  -3   2   6     7927.08     8681.33    205.84 o 
  -2   2   6     4177.57     4416.43    105.88 o 
  -1   2   6     1426.17     1595.16     58.62 o 
   0   2   6     6346.56     7111.69    458.21 o 
   1   2   6    16151.17    16492.54   1489.29 o 
   2   2   6      595.88      783.54     62.69 o 
   3   2   6      140.88      131.46     12.47 o 
   4   2   6       16.12       22.28      5.15 o 
   5   2   6      149.88      188.27     22.93 o 
   6   2   6     1383.04     1104.57     59.22 o 
   7   2   6      972.35      928.24     75.13 o 
   8   2   6      226.84      233.05     27.74 o 
   9   2   6      106.27       79.69     14.42 o 
  10   2   6      893.34      851.54     39.81 o 
  11   2   6      710.63      654.10     38.07 o 
  12   2   6        6.06        7.54      7.77 o 
  13   2   6      125.44       96.82     12.84 o 
 -13   3   6     1292.26     1430.23     72.10 o 
 -12   3   6      247.55      281.02     25.82 o 
 -11   3   6     1454.92     1584.91     83.60 o 
 -10   3   6     2107.01     2269.89     69.23 o 
  -9   3   6     1174.72     1246.77     58.04 o 
  -8   3   6      140.82      159.72     19.61 o 
  -7   3   6     2261.48     2144.03     68.36 o 
  -6   3   6     4808.57     4458.95     97.88 o 
  -5   3   6    11608.53    12462.55    183.75 o 
  -4   3   6      349.35      294.85     18.93 o 
  -3   3   6       50.03       49.62      7.04 o 
  -2   3   6       71.37       32.38      6.96 o 
  -1   3   6     5495.22     6117.96    356.29 o 
   0   3   6    16890.69    19101.39   1109.46 o 
   1   3   6     9615.93    11669.21   1081.55 o 
   2   3   6     3889.63     4409.92    146.76 o 
   3   3   6    17515.90    17523.98   1057.48 o 
   4   3   6    11640.81    11398.88    217.27 o 
   5   3   6      304.28      262.65     28.12 o 
   6   3   6      980.51     1063.86     59.09 o 
   7   3   6      542.41      414.15     50.19 o 
   8   3   6       53.81       29.12     11.64 o 
   9   3   6      379.09      380.87     30.65 o 
  10   3   6      154.18      146.13     15.27 o 
  11   3   6      878.15      870.75     43.29 o 
  12   3   6      344.34      345.78     31.16 o 
  13   3   6       99.11      141.95     15.24 o 
 -13   4   6       17.73       58.30     16.55 o 
 -12   4   6       60.18      107.67     49.28 o 
 -11   4   6     2130.89     2264.33     78.81 o 
 -10   4   6      104.12      165.34     26.38 o 
  -9   4   6     2749.36     3004.77     90.61 o 
  -8   4   6       98.27       79.29     13.12 o 
  -7   4   6      152.47      129.10     16.40 o 
  -6   4   6     1017.90     1047.51     44.00 o 
  -5   4   6     2311.92     2491.98    165.62 o 
  -4   4   6      275.77      275.65     44.22 o 
  -3   4   6       29.55       15.09      5.71 o 
  -2   4   6       69.15       25.99      9.92 o 
  -1   4   6     6810.20     7657.29    735.20 o 
   0   4   6       65.11       68.24     22.54 o 
   1   4   6     1696.31     2501.98    219.43 o 
   2   4   6     1647.02     1485.12     38.92 o 
   3   4   6       58.50       96.71     11.46 o 
   4   4   6      694.22      839.43     45.63 o 
   5   4   6      883.31      854.88     95.41 o 
   6   4   6       45.30       37.95     13.74 o 
   7   4   6     1296.55     1352.81     72.25 o 
   8   4   6     1115.77     1181.88     89.92 o 
   9   4   6      943.52      896.34     34.43 o 
  10   4   6      911.27      825.84     33.65 o 
  11   4   6       30.72       23.70     11.34 o 
  12   4   6       27.39       38.65      9.76 o 
  13   4   6      249.41      247.39     29.53 o 
 -13   5   6       11.45       27.16      9.55 o 
 -12   5   6     1168.96     1147.16     80.66 o 
 -11   5   6      291.64      355.97     29.86 o 
 -10   5   6      513.22      579.13     40.28 o 
  -9   5   6      457.14      438.70     35.99 o 
  -8   5   6      870.62      987.95     62.81 o 
  -7   5   6     2001.75     1983.44    133.17 o 
  -6   5   6       15.50       18.44     18.78 o 
  -5   5   6      630.22      616.92     86.74 o 
  -4   5   6     1737.09     1992.76     73.33 o 
  -3   5   6     1681.66     1985.14     52.94 o 
  -2   5   6     1423.07     1732.66     85.82 o 
  -1   5   6      850.75      866.93     47.40 o 
   0   5   6       29.75       59.71     15.98 o 
   1   5   6      377.11      570.20     35.89 o 
   2   5   6     2309.22     2708.66    114.53 o 
   3   5   6      399.20      411.03     28.38 o 
   4   5   6       17.17       25.16      8.45 o 
   5   5   6     1065.63     1078.54     58.24 o 
   6   5   6      468.82      483.03     35.57 o 
   7   5   6      393.82      368.07     38.57 o 
   8   5   6     1037.55      976.35     53.75 o 
   9   5   6      955.99      945.53     34.77 o 
  10   5   6      510.12      505.12     25.56 o 
  11   5   6       37.53       37.38     12.83 o 
  12   5   6       25.60       28.80     11.08 o 
  13   5   6      118.29       95.13     16.18 o 
 -13   6   6       52.68       62.05     14.94 o 
 -12   6   6      206.28      184.45     19.29 o 
 -11   6   6      892.97      973.60     51.60 o 
 -10   6   6        0.35       13.23      9.78 o 
  -9   6   6       25.67       28.28     11.40 o 
  -8   6   6        5.89        5.11      7.85 o 
  -7   6   6      120.02       89.86     21.51 o 
  -6   6   6      524.93      395.80     70.89 o 
  -5   6   6       38.66       44.88     28.10 o 
  -4   6   6     4828.80     4051.76    349.20 o 
  -3   6   6       52.22       83.88     11.07 o 
  -2   6   6     4986.06     5958.32    353.35 o 
  -1   6   6     7460.23     7699.37    287.61 o 
   0   6   6      179.35      166.26     22.35 o 
   1   6   6       95.06      123.29     19.59 o 
   2   6   6       23.68       34.22      7.68 o 
   3   6   6     2985.21     3888.30    194.80 o 
   4   6   6     6760.54     6931.78    161.24 o 
   5   6   6      702.86      519.36     41.50 o 
   6   6   6       74.23       70.00     14.43 o 
   7   6   6     3159.35     3078.04    118.57 o 
   8   6   6     1761.65     1770.12     61.80 o 
   9   6   6       47.98       48.24     10.72 o 
  10   6   6      203.84      190.78     20.18 o 
  11   6   6       76.95       58.40     14.71 o 
  12   6   6        0.07        3.42      7.91 o 
  13   6   6        0.52       -3.63      9.39 o 
 -13   7   6      194.65      176.46     21.52 o 
 -12   7   6      159.60      179.71     13.94 o 
 -11   7   6      405.20      471.11     45.33 o 
 -10   7   6       80.06       61.44     14.64 o 
  -9   7   6     2949.03     2990.69     98.46 o 
  -8   7   6     1354.58     1352.70     57.59 o 
  -7   7   6      464.27      393.37     77.38 o 
  -6   7   6      685.23      653.77     96.13 o 
  -5   7   6     2205.46     2203.71    170.23 o 
  -4   7   6      813.03      738.79     76.76 o 
  -3   7   6       14.12       44.14     12.84 o 
  -2   7   6     1659.15     1935.50    106.40 o 
  -1   7   6       35.11       32.36     12.16 o 
   0   7   6    11975.20    13876.13    384.93 o 
   1   7   6     9072.16    12165.32    645.72 o 
   2   7   6    10670.61    13492.46    404.14 o 
   3   7   6      218.62      353.15     58.90 o 
   4   7   6     1008.58     1077.19    111.65 o 
   5   7   6       88.02       64.48     28.35 o 
   6   7   6      254.29      218.59     58.50 o 
   7   7   6       89.51       28.52     32.93 o 
   8   7   6     2092.80     2124.58     98.35 o 
   9   7   6     1935.56     1715.20     61.58 o 
  10   7   6       23.99       19.96      8.97 o 
  11   7   6       33.60       44.57     13.97 o 
  12   7   6      233.74      246.35     29.68 o 
  13   7   6      103.01      121.82     36.01 o 
 -13   8   6      168.09      180.53     20.27 o 
 -12   8   6      342.04      374.05     25.70 o 
 -11   8   6       47.08       28.43     26.77 o 
 -10   8   6       42.01       44.44     15.63 o 
  -9   8   6       94.00       88.42     23.52 o 
  -8   8   6      674.49      672.82     44.45 o 
  -7   8   6      486.93      442.60     41.19 o 
  -6   8   6       26.00       30.94     16.80 o 
  -5   8   6      328.71      398.93     75.14 o 
  -4   8   6     2673.08     2505.70     96.47 o 
  -3   8   6     1348.48     1240.62     62.76 o 
  -2   8   6      131.29      145.17     16.79 o 
  -1   8   6      822.61      717.86     88.79 o 
   0   8   6     5356.05     7430.74    207.34 o 
   1   8   6      165.02      114.91     44.53 o 
   2   8   6     8180.36    10402.45    355.16 o 
   3   8   6      215.88      156.49     41.90 o 
   4   8   6      207.31      265.63     59.82 o 
   5   8   6     2660.28     2299.26    173.28 o 
   6   8   6      111.37       68.67     19.64 o 
   7   8   6       91.57       88.12     14.01 o 
   8   8   6      372.83      331.56     31.28 o 
   9   8   6     1568.08     1367.37     53.64 o 
  10   8   6      703.74      685.01     47.11 o 
  11   8   6       83.30       89.98     17.76 o 
  12   8   6      137.52      189.77     24.40 o 
 -12   9   6      100.86       99.53     15.45 o 
 -11   9   6       96.10      111.44     15.00 o 
 -10   9   6      263.30      267.03     37.06 o 
  -9   9   6      610.13      623.03     59.25 o 
  -8   9   6      467.92      464.80     52.16 o 
  -7   9   6     4693.22     4401.79    158.13 o 
  -6   9   6     3180.06     2919.43    219.93 o 
  -5   9   6     7271.06     6591.42    332.12 o 
  -4   9   6     1727.49     1818.83     87.62 o 
  -3   9   6      131.66      170.67     24.93 o 
  -2   9   6      126.56      102.53     14.62 o 
  -1   9   6     1100.80      834.43     59.99 o 
   0   9   6     1760.69     1776.34     89.54 o 
   1   9   6       83.73      133.17     22.44 o 
   2   9   6     1829.66     2441.19    162.24 o 
   3   9   6     6150.21     5809.09    273.25 o 
   4   9   6     6089.22     5261.27    283.53 o 
   5   9   6     1286.51     1123.08    127.41 o 
   6   9   6      134.60      131.84     30.09 o 
   7   9   6      346.62      381.31     34.70 o 
   8   9   6     2149.06     1996.74     82.08 o 
   9   9   6      258.31      278.09     23.75 o 
  10   9   6      672.80      686.29     33.57 o 
  11   9   6      365.76      386.07     26.60 o 
  12   9   6      418.53      442.07     35.05 o 
 -12  10   6      709.62      650.73     96.00 o 
 -11  10   6      176.91      149.19     25.10 o 
 -10  10   6      331.28      318.64     27.42 o 
  -9  10   6      215.27      218.81     24.66 o 
  -8  10   6     2074.67     2000.68    110.80 o 
  -7  10   6     4611.89     4482.39    176.51 o 
  -6  10   6      486.64      560.78     48.23 o 
  -5  10   6      191.30      224.55     63.48 o 
  -4  10   6     4087.72     3581.47    364.96 o 
  -3  10   6     2702.42     2557.28    135.32 o 
  -2  10   6      371.00      506.09     43.48 o 
  -1  10   6      720.03      942.17     49.57 o 
   0  10   6     2111.05     2129.35    105.41 o 
   1  10   6      194.28      228.65     53.30 o 
   2  10   6     4972.71     5031.12    256.95 o 
   3  10   6       25.11       44.88     25.21 o 
   4  10   6     1296.30     1016.42    119.79 o 
   5  10   6     2290.94     2112.43    178.10 o 
   6  10   6     1355.22     1341.39     75.51 o 
   7  10   6      331.12      284.81     30.86 o 
   8  10   6     1249.64     1162.75     61.93 o 
   9  10   6      623.78      605.67     41.82 o 
  10  10   6      919.47     1010.66     48.46 o 
  11  10   6      917.68      899.19     58.01 o 
 -12  11   6        3.62        6.83      6.45 o 
 -11  11   6      534.40      499.18     40.62 o 
 -10  11   6      264.08      157.67     28.87 o 
  -9  11   6      319.14      361.00     44.93 o 
  -8  11   6     1306.27     1373.43     64.38 o 
  -7  11   6     6347.82     6139.85    152.70 o 
  -6  11   6     4156.79     3933.49     94.58 o 
  -5  11   6     6044.78     5894.50    174.33 o 
  -4  11   6      196.35      258.04     35.34 o 
  -3  11   6       56.94       74.11     24.17 o 
  -2  11   6      581.53      536.36     47.45 o 
  -1  11   6      736.47      717.47     44.67 o 
   0  11   6     1045.76      921.62     71.41 o 
   1  11   6       28.26       23.57     13.66 o 
   2  11   6      611.94      476.63     80.40 o 
   3  11   6     8048.03     8803.76    372.44 o 
   4  11   6      549.77      377.12     75.67 o 
   5  11   6     3491.74     3404.47    166.27 o 
   6  11   6      135.24      120.79     24.65 o 
   7  11   6      220.83      222.29     27.29 o 
   8  11   6      248.61      243.79     29.19 o 
   9  11   6       56.63       33.37     12.71 o 
  10  11   6      370.65      334.24     26.11 o 
  11  11   6     1409.36     1292.11    249.28 o 
 -11  12   6      477.08      547.58     38.10 o 
 -10  12   6       15.05       -4.35     13.03 o 
  -9  12   6       25.17       24.00     12.90 o 
  -8  12   6       98.33       75.02     21.21 o 
  -7  12   6      531.09      550.95     58.93 o 
  -6  12   6     1314.03     1355.54     79.30 o 
  -5  12   6      741.57      676.52     45.18 o 
  -4  12   6     3115.66     2990.84    135.83 o 
  -3  12   6      885.53      794.20     59.42 o 
  -2  12   6     1831.66     1862.64     89.35 o 
  -1  12   6      140.31      146.20     28.66 o 
   0  12   6      198.47      173.56     47.36 o 
   1  12   6      297.88      223.44     53.87 o 
   2  12   6     1796.89     1943.52    164.79 o 
   3  12   6      157.95       97.83     45.86 o 
   4  12   6     1095.65     1117.10     53.38 o 
   5  12   6     1007.93      870.47     52.61 o 
   6  12   6      420.08      340.15     33.84 o 
   7  12   6      203.78      230.13     27.87 o 
   8  12   6       37.88       24.82     11.08 o 
   9  12   6       38.71       -2.63     10.27 o 
  10  12   6     1261.78     1272.85     48.97 o 
  11  12   6      311.62      160.55     19.80 o 
 -11  13   6       19.80       15.01      5.41 o 
 -10  13   6      557.19      582.74     44.84 o 
  -9  13   6       44.22       16.94     14.92 o 
  -8  13   6       18.70       -9.08     16.53 o 
  -7  13   6       46.68       52.36     13.27 o 
  -6  13   6     1829.72     1789.42     76.85 o 
  -5  13   6      142.21       85.71     17.93 o 
  -4  13   6     1515.49     1477.60     96.50 o 
  -3  13   6      482.55      613.07     45.46 o 
  -2  13   6      269.54      318.15     33.35 o 
  -1  13   6     6166.21     6523.20    184.08 o 
   0  13   6    11381.77    12165.79   1599.24 o 
   1  13   6     1249.62     1376.89    137.89 o 
   2  13   6      308.19      251.81     24.76 o 
   3  13   6     4634.08     4793.76    267.29 o 
   4  13   6      234.46      162.28     35.47 o 
   5  13   6       20.07        8.93     19.04 o 
   6  13   6      155.47       75.99     17.83 o 
   7  13   6      196.28      105.86     18.09 o 
   8  13   6      113.93       99.67     23.95 o 
   9  13   6      114.59      119.99     21.57 o 
  10  13   6        4.32        1.21      5.95 o 
 -10  14   6        9.16       12.70      8.46 o 
  -9  14   6       59.31      106.36     21.38 o 
  -8  14   6      267.44      330.30     41.87 o 
  -7  14   6       64.88       35.18      9.44 o 
  -6  14   6      157.50      145.24     26.81 o 
  -5  14   6      297.38      306.03     31.31 o 
  -4  14   6      911.75      942.43     78.80 o 
  -3  14   6      100.44       64.18     15.55 o 
  -2  14   6      579.87      605.94     53.72 o 
  -1  14   6      384.55      455.10     54.88 o 
   0  14   6      633.57      632.64     34.44 o 
   1  14   6      292.20      302.37     22.86 o 
   2  14   6       45.17       30.47     16.22 o 
   3  14   6        6.02       -5.70     18.46 o 
   4  14   6      327.51      324.20     45.63 o 
   5  14   6      184.33      136.53     31.59 o 
   6  14   6       40.73       42.65     14.59 o 
   7  14   6       89.90       91.29     17.13 o 
   8  14   6        0.16       -9.65     11.66 o 
   9  14   6       37.66       42.41     34.11 o 
  10  14   6      575.14      452.66    134.49 o 
 -10  15   6      270.92      280.29     22.15 o 
  -9  15   6      123.80      150.45     22.93 o 
  -8  15   6       12.07        0.14     12.56 o 
  -7  15   6      225.56      250.16     36.73 o 
  -6  15   6      806.62      771.08     50.60 o 
  -5  15   6      635.42      623.05     44.79 o 
  -4  15   6      626.59      660.20     48.66 o 
  -3  15   6      338.95      336.04     48.37 o 
  -2  15   6       52.37       38.50     13.83 o 
  -1  15   6      300.43      280.18     24.90 o 
   0  15   6     2731.73     2631.96     75.01 o 
   1  15   6      191.78      187.66     19.81 o 
   2  15   6      104.91      145.88     21.59 o 
   3  15   6     1245.74     1183.18     62.03 o 
   4  15   6       32.03       53.44     24.76 o 
   5  15   6       31.50       22.94     21.12 o 
   6  15   6      291.13      210.00     38.95 o 
   7  15   6       11.73        9.66      8.43 o 
   8  15   6       23.81       20.63     10.27 o 
   9  15   6       38.51       43.79     11.42 o 
  -9  16   6      159.06      141.82     17.96 o 
  -8  16   6      644.84      559.29     42.56 o 
  -7  16   6      319.61      265.71     23.54 o 
  -6  16   6      115.11      126.10     19.66 o 
  -5  16   6      185.38      187.12     24.79 o 
  -4  16   6      373.35      386.73     36.83 o 
  -3  16   6       58.94       68.18     21.09 o 
  -2  16   6      365.78      409.98     36.97 o 
  -1  16   6      604.60      669.30     46.62 o 
   0  16   6     2415.57     2332.98     69.49 o 
   1  16   6       34.27       23.11      9.16 o 
   2  16   6       93.95       93.36     16.78 o 
   3  16   6      383.69      372.02     34.03 o 
   4  16   6      383.79      364.91     47.28 o 
   5  16   6       20.12        4.84     14.77 o 
   6  16   6       64.44       41.02     16.61 o 
   7  16   6      181.88      186.97     31.27 o 
   8  16   6       39.54       38.19     13.72 o 
   9  16   6       19.27       13.84      7.05 o 
  -8  17   6      216.07      243.08     24.13 o 
  -7  17   6      251.09      268.74     20.10 o 
  -6  17   6       32.43       11.15     15.58 o 
  -5  17   6      191.34      205.18     23.08 o 
  -4  17   6        3.59       16.77     11.12 o 
  -3  17   6      129.38      195.77     25.07 o 
  -2  17   6       66.29       89.17     22.75 o 
  -1  17   6      127.68      157.41     20.55 o 
   0  17   6      689.46      702.28     31.67 o 
   1  17   6        7.92        8.62     13.59 o 
   2  17   6      258.19      272.32     41.02 o 
   3  17   6      364.29      345.58     45.84 o 
   4  17   6      206.38      199.27     35.19 o 
   5  17   6       12.45       17.95     14.75 o 
   6  17   6      461.09      447.44     45.49 o 
   7  17   6       25.35       65.54     19.26 o 
   8  17   6        4.40        1.54      6.41 o 
  -7  18   6       37.85       13.90     12.25 o 
  -6  18   6      564.43      584.97     72.95 o 
  -5  18   6       25.47       27.12      9.20 o 
  -4  18   6      654.56      631.91     39.58 o 
  -3  18   6       29.80       11.77      9.97 o 
  -2  18   6     2313.26     2645.68    133.45 o 
  -1  18   6      287.89      312.41     39.41 o 
   0  18   6      133.38      121.39     14.37 o 
   1  18   6      196.53      198.95     30.77 o 
   2  18   6      271.43      264.31     35.50 o 
   3  18   6       57.68       72.37     17.80 o 
   4  18   6     1026.02     1082.08     71.84 o 
   5  18   6      349.88      357.16     40.09 o 
   6  18   6       29.09        8.42     10.93 o 
   7  18   6      239.39      262.65     25.63 o 
  -6  19   6      936.68     1001.87     75.71 o 
  -5  19   6       39.23       44.74      9.73 o 
  -4  19   6       57.85       64.64     10.94 o 
  -3  19   6      330.34      422.32     29.12 o 
  -2  19   6      104.70      132.19     17.30 o 
  -1  19   6      327.96      436.85     46.27 o 
   0  19   6       41.97       39.48     18.00 o 
   1  19   6      178.58      241.94     25.93 o 
   2  19   6      114.64       89.01     15.31 o 
   3  19   6      424.23      433.54     42.00 o 
   4  19   6       32.54       41.22     15.58 o 
   5  19   6       35.09       24.55      8.17 o 
   6  19   6      250.48      216.83     22.36 o 
  -5  20   6        9.35        9.99      5.85 o 
  -4  20   6      351.93      372.62     76.41 o 
  -3  20   6     1143.46     1430.31     73.36 o 
  -2  20   6      404.25      468.10     40.90 o 
  -1  20   6      670.25      743.14     55.31 o 
   0  20   6       21.37       20.19     11.05 o 
   1  20   6       55.34       47.40     20.78 o 
   2  20   6      111.71      109.31     10.48 o 
   3  20   6       48.60       30.30      7.83 o 
   4  20   6       63.08       71.54      9.73 o 
   5  20   6      592.46      633.00     34.89 o 
  -3  21   6      145.83      153.16     19.22 o 
  -2  21   6      120.28      170.51     20.59 o 
  -1  21   6      124.04       96.65     17.39 o 
   0  21   6      128.95      112.13     17.73 o 
   1  21   6       36.87       27.81      8.57 o 
 -13   1   7      270.02      239.27     18.71 o 
 -12   1   7      133.79      110.48     22.54 o 
 -11   1   7      814.13      856.82     53.66 o 
 -10   1   7     1676.83     1830.77     90.43 o 
  -9   1   7       12.39       10.98      6.18 o 
  -8   1   7      154.29      133.47     18.87 o 
  -7   1   7     3123.55     3202.91    101.00 o 
  -6   1   7       29.44       45.16      8.59 o 
  -5   1   7     5987.48     5693.91     92.69 o 
  -4   1   7    13779.41    14793.31    174.95 o 
  -3   1   7      962.09     1036.47     35.55 o 
  -2   1   7     4850.47     5166.20    129.61 o 
  -1   1   7     7972.84     8493.10    383.83 o 
   0   1   7      813.77      911.38     68.61 o 
   1   1   7     1708.93     1723.09    125.65 o 
   2   1   7      791.04      769.17     43.43 o 
   3   1   7     1504.19     1528.89     65.35 o 
   4   1   7      402.71      488.68     78.63 o 
   5   1   7       27.04       23.77      7.78 o 
   6   1   7     1858.56     1961.85     88.91 o 
   7   1   7       34.45       28.06     10.87 o 
   8   1   7      135.52      145.53     23.73 o 
   9   1   7       28.60       13.61     12.50 o 
  10   1   7      293.81      262.20     21.53 o 
  11   1   7       38.70       35.78     11.27 o 
  12   1   7        2.56        9.51      6.36 o 
  13   1   7      104.66      112.77     13.77 o 
 -13   2   7      622.01      593.34     29.38 o 
 -12   2   7       26.96       33.85     22.55 o 
 -11   2   7       66.36       66.77     17.13 o 
 -10   2   7      124.14      109.42     19.56 o 
  -9   2   7     2096.21     2250.77     55.30 o 
  -8   2   7      786.50      819.47     42.75 o 
  -7   2   7      103.23      108.38     13.22 o 
  -6   2   7      119.29       81.33     11.27 o 
  -5   2   7     1771.29     1863.73     47.38 o 
  -4   2   7     1353.64     1468.45     52.50 o 
  -3   2   7     8236.72     8695.19    135.14 o 
  -2   2   7       90.60      140.53     10.08 o 
  -1   2   7     5352.58     5573.92    127.24 o 
   0   2   7     4623.56     4927.67    352.83 o 
   1   2   7    11538.46    12832.89    615.18 o 
   2   2   7     7316.86     6780.90    213.85 o 
   3   2   7     1056.41      781.41     31.50 o 
   4   2   7     1659.59     2069.54     62.72 o 
   5   2   7     7483.88     8437.85    226.81 o 
   6   2   7     3987.13     4104.49    123.39 o 
   7   2   7     1175.46     1036.60     79.25 o 
   8   2   7      121.70       83.05     18.09 o 
   9   2   7      743.76      737.42     42.00 o 
  10   2   7      483.67      414.92     27.47 o 
  11   2   7      707.84      728.16     39.63 o 
  12   2   7       98.74       84.98     12.22 o 
  13   2   7       72.14       63.64     10.72 o 
 -13   3   7      783.62      944.36     57.57 o 
 -12   3   7     1320.88     1427.96     88.34 o 
 -11   3   7       56.55       71.13     54.92 o 
 -10   3   7      205.06      223.16     41.45 o 
  -9   3   7       78.53       59.64     17.53 o 
  -8   3   7     3247.55     3272.20    172.45 o 
  -7   3   7        6.44        2.66      9.91 o 
  -6   3   7     2311.50     2227.83     63.57 o 
  -5   3   7      842.32      610.55     28.68 o 
  -4   3   7    14418.70    15780.21    495.71 o 
  -3   3   7     4567.25     4489.67    331.32 o 
  -2   3   7     3636.46     4352.61    250.05 o 
  -1   3   7      895.50      863.54     47.57 o 
   0   3   7     6245.72     7476.38    155.51 o 
   1   3   7    10300.52    11090.35    207.65 o 
   2   3   7      128.97       68.60     13.57 o 
   3   3   7     2446.59     2178.80     66.73 o 
   4   3   7     2880.31     2680.70     84.92 o 
   5   3   7     8161.68     8270.84    183.51 o 
   6   3   7       20.75       23.61     19.06 o 
   7   3   7      295.92      326.40     44.36 o 
   8   3   7      839.43      839.92     74.88 o 
   9   3   7      228.00      192.57     17.65 o 
  10   3   7      746.32      701.61     31.45 o 
  11   3   7       49.97       53.71     13.24 o 
  12   3   7      580.45      653.05     40.08 o 
  13   3   7      203.55      227.33     17.68 o 
 -13   4   7       99.26      107.38     19.99 o 
 -12   4   7      670.24      906.11    165.75 o 
 -11   4   7     1268.19     1409.76     67.16 o 
 -10   4   7       74.92       72.14     22.38 o 
  -9   4   7      510.15      551.99     43.14 o 
  -8   4   7       46.15       22.06     22.56 o 
  -7   4   7     2370.88     2371.80    235.44 o 
  -6   4   7     5017.93     4902.77    278.33 o 
  -5   4   7      339.77      418.89     46.24 o 
  -4   4   7      318.88      247.81     48.29 o 
  -3   4   7      137.96       59.96      6.92 o 
  -2   4   7      149.56       90.97     16.88 o 
  -1   4   7      216.15       98.88     25.43 o 
   0   4   7     5697.40     6718.36    150.84 o 
   1   4   7     4748.01     5079.34    121.35 o 
   2   4   7    11656.62    11298.12    153.12 o 
   3   4   7     4897.30     4467.53    140.02 o 
   4   4   7      161.61      163.33     17.02 o 
   5   4   7     2969.44     3008.49    100.39 o 
   6   4   7     1415.03     1398.06     70.68 o 
   7   4   7     5461.32     5298.94    195.62 o 
   8   4   7     2132.33     2134.80     67.27 o 
   9   4   7      746.09      758.38     31.42 o 
  10   4   7      268.24      279.76     19.16 o 
  11   4   7     1689.72     1825.64     60.41 o 
  12   4   7      309.58      380.08     29.69 o 
  13   4   7       10.09       23.70      7.28 o 
 -13   5   7     1295.00     1395.23     69.80 o 
 -12   5   7      632.16      829.97     68.03 o 
 -11   5   7      386.41      367.96     45.50 o 
 -10   5   7      570.77      690.27     63.64 o 
  -9   5   7      801.94      796.01     72.84 o 
  -8   5   7       98.74       40.50     27.94 o 
  -7   5   7       86.90      104.20     35.04 o 
  -6   5   7      178.42      128.71     41.10 o 
  -5   5   7     2464.69     1900.89    149.36 o 
  -4   5   7      191.42       73.08     12.10 o 
  -3   5   7     4493.16     3979.31     93.43 o 
  -2   5   7       64.37      113.72     17.67 o 
  -1   5   7     2040.87     1967.58     84.07 o 
   0   5   7      176.47      120.24     18.93 o 
   1   5   7      374.99      234.67     25.47 o 
   2   5   7     3086.26     3384.77     87.55 o 
   3   5   7      398.28      492.77     31.34 o 
   4   5   7     3724.95     3294.23     98.73 o 
   5   5   7     3378.33     3161.12    113.04 o 
   6   5   7      958.77      984.81     59.31 o 
   7   5   7      296.91      297.21     35.31 o 
   8   5   7     1077.79     1004.31     45.23 o 
   9   5   7     1185.81     1096.27     37.48 o 
  10   5   7       49.01       24.50      6.98 o 
  11   5   7      140.80      130.93     20.31 o 
  12   5   7     1079.72     1148.88     50.01 o 
  13   5   7       72.88       67.05     21.00 o 
 -13   6   7       99.94      101.18     17.56 o 
 -12   6   7      836.84      877.92     68.19 o 
 -11   6   7     1597.37     1978.10    102.11 o 
 -10   6   7       86.23       98.46     23.41 o 
  -9   6   7      213.46      281.97     28.42 o 
  -8   6   7      462.63      420.02     93.40 o 
  -7   6   7     5395.56     4987.96    278.36 o 
  -6   6   7     4328.76     3888.75    235.19 o 
  -5   6   7      340.12      218.44     56.28 o 
  -4   6   7      886.45     1137.95     57.50 o 
  -3   6   7     2792.04     2421.61     72.90 o 
  -2   6   7      631.09      412.81     25.47 o 
  -1   6   7      264.76      166.55     23.90 o 
   0   6   7     1578.00     1883.79    111.31 o 
   1   6   7     9428.23    11187.74    223.74 o 
   2   6   7    37077.62    43360.57    952.71 o 
   3   6   7     1071.88      834.40     87.99 o 
   4   6   7      967.74     1052.20     53.19 o 
   5   6   7     5073.01     5015.04    141.53 o 
   6   6   7     1622.84     1470.78     76.06 o 
   7   6   7     2035.11     1800.50     88.55 o 
   8   6   7      191.94      172.37     17.62 o 
   9   6   7       74.83       52.51     15.63 o 
  10   6   7      940.43      928.22     37.36 o 
  11   6   7      774.04      833.45     47.29 o 
  12   6   7      263.05      278.70     23.23 o 
  13   6   7       16.91       20.40      7.30 o 
 -13   7   7      501.52      553.51     37.79 o 
 -12   7   7      557.62      606.32     32.15 o 
 -11   7   7        0.40       13.77      9.03 o 
 -10   7   7       39.64       20.00     14.98 o 
  -9   7   7     1873.89     2044.86     79.62 o 
  -8   7   7     1117.52     1130.33     57.38 o 
  -7   7   7     1069.21      993.37    119.43 o 
  -6   7   7       84.49       60.95     28.35 o 
  -5   7   7      355.01      310.21     64.84 o 
  -4   7   7     5348.28     5219.57    392.63 o 
  -3   7   7     7681.39    10094.78   1149.95 o 
  -2   7   7     1638.17     1942.81    141.77 o 
  -1   7   7     1484.36     1833.84     86.09 o 
   0   7   7     7684.97     8025.36    208.29 o 
   1   7   7     4967.15     5337.75    147.28 o 
   2   7   7     2904.32     3845.44    196.20 o 
   3   7   7     1226.59     1120.65    109.86 o 
   4   7   7     4333.17     3458.66    201.88 o 
   5   7   7     3788.37     3380.79    210.86 o 
   6   7   7     2014.48     1912.14    160.54 o 
   7   7   7       22.00       34.20     11.13 o 
   8   7   7      249.24      210.30     32.28 o 
   9   7   7      693.62      717.28     45.39 o 
  10   7   7      217.71      270.71     22.62 o 
  11   7   7      576.30      563.72     36.81 o 
  12   7   7      461.09      420.05     36.03 o 
  13   7   7       53.18       11.98      5.99 o 
 -13   8   7      171.73      157.04     17.48 o 
 -12   8   7       23.90       22.94      6.94 o 
 -11   8   7      289.68      327.04     29.95 o 
 -10   8   7     2022.41     2203.23    107.64 o 
  -9   8   7      278.22      305.13     40.78 o 
  -8   8   7     2176.84     2267.35     85.11 o 
  -7   8   7     6432.03     6886.93    159.86 o 
  -6   8   7      722.12      574.10     92.37 o 
  -5   8   7      470.68      421.23     81.29 o 
  -4   8   7      675.47      712.11     62.85 o 
  -3   8   7       61.07       44.45     12.51 o 
  -2   8   7     1074.74     1455.67     55.51 o 
  -1   8   7      934.42     1127.67     68.08 o 
   0   8   7      699.05      859.13     58.63 o 
   1   8   7      964.34      967.77    127.71 o 
   2   8   7     4433.26     4607.77    224.90 o 
   3   8   7      684.07      493.43     71.88 o 
   4   8   7      464.42      407.08     69.93 o 
   5   8   7      308.90      262.77     55.27 o 
   6   8   7     1142.53      864.64    108.77 o 
   7   8   7     1967.40     1906.13     95.67 o 
   8   8   7      330.56      330.29     31.80 o 
   9   8   7       83.71       70.00     13.73 o 
  10   8   7       30.00       15.44      8.85 o 
  11   8   7     2078.05     2027.78     68.43 o 
  12   8   7      165.21      176.06     22.64 o 
 -12   9   7       95.63       54.91      9.13 o 
 -11   9   7      496.82      495.38     43.09 o 
 -10   9   7     1040.88     1163.70     65.37 o 
  -9   9   7       63.57       45.14     16.66 o 
  -8   9   7      148.76      120.54     27.72 o 
  -7   9   7       11.65        1.23     20.67 o 
  -6   9   7     2017.93     1918.47    174.45 o 
  -5   9   7     1887.19     1851.56    167.64 o 
  -4   9   7     2660.11     2670.00    162.75 o 
  -3   9   7      319.54      426.02     48.64 o 
  -2   9   7     5125.21     5930.02    266.60 o 
  -1   9   7     1561.32     1697.04     88.08 o 
   0   9   7      951.15     1037.85     69.02 o 
   1   9   7     4114.23     4229.27    221.24 o 
   2   9   7     1428.68     1574.88    134.96 o 
   3   9   7      145.75       90.31     34.63 o 
   4   9   7       58.63       39.20     32.04 o 
   5   9   7     1062.32      963.63    114.37 o 
   6   9   7     2531.05     2605.43     83.63 o 
   7   9   7      436.73      395.73     35.59 o 
   8   9   7     1494.87     1368.07     66.69 o 
   9   9   7       31.15       18.89      9.02 o 
  10   9   7      210.76      206.63     18.20 o 
  11   9   7       39.81       51.73     11.46 o 
  12   9   7      228.03      250.66     24.19 o 
 -12  10   7      127.19      109.54     29.76 o 
 -11  10   7        4.66       21.40      9.61 o 
 -10  10   7       21.40       30.15     12.48 o 
  -9  10   7     1018.41     1053.82     53.70 o 
  -8  10   7       38.10       17.91     10.01 o 
  -7  10   7      742.99      749.37     46.40 o 
  -6  10   7      767.26      668.96     39.62 o 
  -5  10   7      276.67      207.12     52.32 o 
  -4  10   7      168.72      192.21     30.62 o 
  -3  10   7      997.44      944.03     60.61 o 
  -2  10   7      107.77      103.12     23.72 o 
  -1  10   7      396.71      500.68     49.08 o 
   0  10   7       54.97       55.78     19.92 o 
   1  10   7      117.14      214.95     52.19 o 
   2  10   7      822.09     1002.00    111.63 o 
   3  10   7       11.20       10.37     20.51 o 
   4  10   7      123.98      133.18     47.70 o 
   5  10   7      198.83      201.20     29.67 o 
   6  10   7     1581.50     1540.85     60.21 o 
   7  10   7     1421.11     1435.73     69.48 o 
   8  10   7       13.81       25.88     11.05 o 
   9  10   7      173.87      183.78     23.59 o 
  10  10   7      754.17      846.24     45.73 o 
  11  10   7      385.02      419.61     37.53 o 
  12  10   7       67.04       30.99      8.13 o 
 -12  11   7        3.43        5.08      5.41 o 
 -11  11   7      185.59      166.41     22.38 o 
 -10  11   7       21.12       25.97     16.35 o 
  -9  11   7        3.34       39.09     22.39 o 
  -8  11   7      187.06      152.89     30.11 o 
  -7  11   7      206.53      187.14     33.93 o 
  -6  11   7       36.84       29.28     12.20 o 
  -5  11   7     1867.46     1873.05     92.13 o 
  -4  11   7      232.00      241.82     32.23 o 
  -3  11   7       10.77        1.97     11.26 o 
  -2  11   7      884.94      910.80     60.07 o 
  -1  11   7      112.05      161.80     23.04 o 
   0  11   7      872.61     1199.34     81.22 o 
   1  11   7      535.95      520.64     79.95 o 
   2  11   7     1104.97     1104.49    121.71 o 
   3  11   7      169.96      244.36     60.86 o 
   4  11   7     1102.16      953.98    120.50 o 
   5  11   7      940.81     1073.72     72.49 o 
   6  11   7      115.58      162.55     22.25 o 
   7  11   7       82.70      109.95     24.17 o 
   8  11   7      336.32      323.69     32.19 o 
   9  11   7       23.73       24.07      9.02 o 
  10  11   7       14.66       32.19     11.42 o 
  11  11   7       38.07       16.55      8.36 o 
 -11  12   7       18.21       25.08      9.56 o 
 -10  12   7      207.47      199.40     28.66 o 
  -9  12   7      483.86      492.62     50.13 o 
  -8  12   7       34.66       15.28     16.88 o 
  -7  12   7     1243.73     1169.15     84.12 o 
  -6  12   7        8.94       15.13     11.23 o 
  -5  12   7       19.05       48.37     21.54 o 
  -4  12   7       46.55       35.31     12.94 o 
  -3  12   7        9.90       11.66     10.82 o 
  -2  12   7     1604.98     1746.60     88.15 o 
  -1  12   7     2327.56     2365.48    101.76 o 
   0  12   7      674.04      804.55     94.99 o 
   1  12   7      647.50      776.99    104.37 o 
   2  12   7      129.47      153.41     50.02 o 
   3  12   7      198.72      245.39     33.65 o 
   4  12   7       23.97       29.57     12.04 o 
   5  12   7      567.94      606.84     43.90 o 
   6  12   7       56.55       69.59     17.37 o 
   7  12   7      447.92      332.18     33.22 o 
   8  12   7       85.84       85.29     17.99 o 
   9  12   7       38.05       32.33      8.49 o 
  10  12   7       14.55       27.10     11.90 o 
  11  12   7       18.53       -2.93      4.78 o 
 -11  13   7       33.00       33.20      6.16 o 
 -10  13   7       24.10       14.06      9.79 o 
  -9  13   7       53.64       48.09     18.44 o 
  -8  13   7      255.12      264.67     39.76 o 
  -7  13   7      333.73      300.01     41.94 o 
  -6  13   7      513.87      471.59     39.06 o 
  -5  13   7      288.69      288.76     30.91 o 
  -4  13   7     1530.82     1467.74     96.87 o 
  -3  13   7     1702.47     1666.10     89.54 o 
  -2  13   7      465.09      483.71     29.05 o 
  -1  13   7     3817.42     4195.72    299.39 o 
   0  13   7     2122.33     2019.80     85.94 o 
   1  13   7      338.52      265.56     24.98 o 
   2  13   7      128.50      131.04     27.29 o 
   3  13   7      149.97      162.73     27.25 o 
   4  13   7     2192.83     2085.60    122.61 o 
   5  13   7      223.84      194.89     38.46 o 
   6  13   7      242.28      222.16     42.29 o 
   7  13   7       87.86       68.67     21.24 o 
   8  13   7      140.63      189.61     34.86 o 
   9  13   7       50.79       49.94     17.66 o 
  10  13   7      274.44      300.05     94.99 o 
 -10  14   7       52.66       87.85     15.50 o 
  -9  14   7        6.29       20.31     10.68 o 
  -8  14   7       86.05       91.01     23.53 o 
  -7  14   7      140.05      143.66     37.76 o 
  -6  14   7      845.90      840.01     50.66 o 
  -5  14   7     1901.94     1880.74     79.07 o 
  -4  14   7      608.40      571.62     59.23 o 
  -3  14   7      299.05      231.87     38.56 o 
  -2  14   7      945.19     1016.72     52.09 o 
  -1  14   7      107.21      105.60     19.25 o 
   0  14   7        7.42       17.56      9.99 o 
   1  14   7      336.22      293.83     24.25 o 
   2  14   7      199.39      131.38     19.68 o 
   3  14   7     1817.68     1908.52    112.93 o 
   4  14   7        5.39      -19.33     21.80 o 
   5  14   7     1255.29     1235.53     95.79 o 
   6  14   7      613.86      545.11     61.18 o 
   7  14   7      436.36      512.96     35.93 o 
   8  14   7      479.54      461.17     31.31 o 
   9  14   7       19.34       16.50      7.64 o 
  10  14   7       39.88       14.35      4.54 o 
 -10  15   7       31.60       22.60      5.88 o 
  -9  15   7       70.93       38.87     12.02 o 
  -8  15   7       41.28       25.12     15.26 o 
  -7  15   7       18.48       14.34     21.92 o 
  -6  15   7     2093.08     2080.41    131.09 o 
  -5  15   7      826.40      780.44     49.41 o 
  -4  15   7     1902.36     1888.29     78.18 o 
  -3  15   7       89.08       85.11     26.32 o 
  -2  15   7      861.89      815.17     41.27 o 
  -1  15   7     1202.87     1168.11     68.24 o 
   0  15   7      878.57      852.89     51.98 o 
   1  15   7      459.31      441.32     29.67 o 
   2  15   7      263.23      194.51     24.87 o 
   3  15   7       26.10       -5.48     15.26 o 
   4  15   7     5519.01     5305.91    207.00 o 
   5  15   7      717.01      784.51     71.86 o 
   6  15   7      649.02      633.51     64.95 o 
   7  15   7       45.18       56.98     21.11 o 
   8  15   7     1050.78     1086.21     53.30 o 
   9  15   7      390.01      451.15     34.57 o 
  -9  16   7        6.52       -1.18      6.26 o 
  -8  16   7      232.32      138.14     19.15 o 
  -7  16   7       91.02       21.63      9.25 o 
  -6  16   7     1325.32     1446.33     59.98 o 
  -5  16   7     2029.54     2043.01     76.89 o 
  -4  16   7       12.55        7.57     12.44 o 
  -3  16   7     1561.17     1646.82    102.40 o 
  -2  16   7      257.44      243.50     72.21 o 
  -1  16   7      494.01      464.37     31.47 o 
   0  16   7       23.52       27.44      7.47 o 
   1  16   7       43.63       18.14      9.89 o 
   2  16   7      117.51       72.60     20.90 o 
   3  16   7      557.93      547.61     41.62 o 
   4  16   7      402.49      389.89     50.84 o 
   5  16   7      188.12      169.77     36.72 o 
   6  16   7      721.06      711.54     63.45 o 
   7  16   7     1064.84     1170.32     72.81 o 
   8  16   7      841.59      999.24     57.78 o 
   9  16   7       98.75       95.65     11.84 o 
  -8  17   7      170.46       97.41     15.60 o 
  -7  17   7      332.46      301.66     20.58 o 
  -6  17   7       64.29       33.98      9.84 o 
  -5  17   7      160.65      161.12     21.10 o 
  -4  17   7      191.16      180.97     22.77 o 
  -3  17   7     1967.93     2384.43     83.99 o 
  -2  17   7       28.61       33.23     15.51 o 
  -1  17   7       75.97       32.16     10.82 o 
   0  17   7      672.06      599.66     51.45 o 
   1  17   7     1295.14     1304.19     83.91 o 
   2  17   7       41.88        2.76     13.65 o 
   3  17   7      886.12      823.70     67.31 o 
   4  17   7     2668.76     2549.07    123.52 o 
   5  17   7     1805.42     1764.73     96.84 o 
   6  17   7      316.29      283.50     35.83 o 
   7  17   7        4.41       -1.02     10.20 o 
   8  17   7      106.96       89.86     14.43 o 
  -7  18   7      774.64      815.78     43.69 o 
  -6  18   7      106.43      131.67     24.50 o 
  -5  18   7       42.02       52.79     11.13 o 
  -4  18   7       53.67       45.44     12.75 o 
  -3  18   7      719.10      839.97     46.00 o 
  -2  18   7      196.10      157.83     20.31 o 
  -1  18   7       32.04       -7.58     16.38 o 
   0  18   7       43.80       19.88     15.52 o 
   1  18   7     1027.29     1201.31     60.79 o 
   2  18   7     1047.82     1119.01     73.46 o 
   3  18   7      266.64      274.03     37.42 o 
   4  18   7      661.67      698.33     56.45 o 
   5  18   7     1150.04     1187.47     70.58 o 
   6  18   7      270.31      380.80     35.15 o 
   7  18   7      256.31      327.08     27.52 o 
  -6  19   7      127.51      125.83     11.53 o 
  -5  19   7      184.01      182.83     16.23 o 
  -4  19   7     1588.45     1880.08    104.55 o 
  -3  19   7      414.99      591.45     35.46 o 
  -2  19   7     1263.88     1390.80    106.83 o 
  -1  19   7       28.79       32.16     17.59 o 
   0  19   7      746.69      835.32     57.95 o 
   1  19   7      149.10      178.39     19.12 o 
   2  19   7      166.84      163.21     29.28 o 
   3  19   7       48.10       33.07     10.54 o 
   4  19   7      940.44     1016.76     60.52 o 
   5  19   7      331.67      384.05     33.58 o 
   6  19   7      197.25      196.06     33.53 o 
  -5  20   7        3.01        0.83      4.87 o 
  -4  20   7       52.12       40.19      7.13 o 
  -3  20   7      228.72      330.18     32.22 o 
  -2  20   7      193.33      234.24     30.13 o 
  -1  20   7      315.85      302.22     34.00 o 
   0  20   7      112.57      103.45     20.00 o 
   1  20   7      235.96      251.79     28.50 o 
   2  20   7       38.94       24.32      5.57 o 
   3  20   7       77.25       77.03     11.61 o 
   4  20   7      229.73      215.33     15.51 o 
  -3  21   7       62.84       82.66     14.19 o 
  -2  21   7       23.01       34.02     10.42 o 
  -1  21   7       33.92       32.74     10.98 o 
   0  21   7        4.08       -1.74      7.46 o 
   1  21   7       26.34       10.81      6.78 o 
 -13   0   8      298.82      307.09     30.65 o 
 -12   0   8     1030.57     1062.34     73.33 o 
 -11   0   8      867.58      861.63     75.64 o 
 -10   0   8      124.51       90.34     18.75 o 
  -9   0   8      479.38      492.37     32.39 o 
  -8   0   8      114.97       87.33     23.97 o 
  -7   0   8      378.03      420.81     35.88 o 
  -6   0   8     3179.68     2633.61     87.49 o 
  -5   0   8     9322.94     9446.27    186.49 o 
  -4   0   8       80.79       67.14     14.73 o 
  -3   0   8      290.90      374.92     21.73 o 
  -2   0   8      146.63      148.91     29.34 o 
  -1   0   8     1136.06     1304.14     80.46 o 
   0   0   8    16416.52    19262.74    436.41 o 
   1   0   8     8324.73     9264.02    269.09 o 
   2   0   8      487.68      285.71     39.64 o 
   3   0   8     3923.24     2864.79    137.98 o 
   4   0   8     8649.58     8320.83    271.53 o 
   5   0   8      217.07      230.27     44.92 o 
   6   0   8      160.93      105.53     31.13 o 
   7   0   8      176.83      122.77     25.00 o 
   8   0   8     4361.41     4383.55    187.21 o 
   9   0   8      681.86      730.42     73.78 o 
  10   0   8      383.66      431.15     51.04 o 
  11   0   8      254.66      254.94     39.60 o 
  12   0   8     2131.38     2230.05     76.11 o 
  13   0   8      702.51      725.99     45.09 o 
 -13   1   8      196.55      219.45     17.98 o 
 -12   1   8      909.80     1008.53     51.21 o 
 -11   1   8     1639.78     1721.78     76.55 o 
 -10   1   8      531.79      532.57     42.97 o 
  -9   1   8     1276.95     1359.18     38.86 o 
  -8   1   8      113.51       44.20     11.38 o 
  -7   1   8     1289.44     1314.75     45.54 o 
  -6   1   8      194.98      187.85     15.52 o 
  -5   1   8     7693.42     8036.32    118.26 o 
  -4   1   8    46884.57    50667.99   1064.53 o 
  -3   1   8    27610.83    28026.44    455.13 o 
  -2   1   8    30294.91    31163.32    600.41 o 
  -1   1   8     1040.60      853.58     46.28 o 
   0   1   8      244.93      389.43     30.31 o 
   1   1   8     1173.05      844.26     67.93 o 
   2   1   8      990.28      735.79     48.77 o 
   3   1   8     2044.07     2159.18     83.95 o 
   4   1   8      152.44      184.20     28.54 o 
   5   1   8     6458.75     6580.64    206.04 o 
   6   1   8     4123.52     4131.78    332.24 o 
   7   1   8       57.44       63.49     14.98 o 
   8   1   8      119.48      125.13     22.13 o 
   9   1   8     1547.71     1584.99     71.52 o 
  10   1   8      447.28      388.71     26.36 o 
  11   1   8       84.22       65.53     12.67 o 
  12   1   8       36.48       49.07      9.44 o 
  13   1   8     1229.50     1413.90     46.08 o 
 -13   2   8      246.47      243.65     18.78 o 
 -12   2   8       42.53       41.63     10.53 o 
 -11   2   8     1247.75     1211.89     78.13 o 
 -10   2   8      193.69      175.06     22.15 o 
  -9   2   8       41.21       20.14     15.50 o 
  -8   2   8     1841.39     1848.78     64.41 o 
  -7   2   8     1585.01     1511.34     49.67 o 
  -6   2   8     1463.65     1217.18     40.88 o 
  -5   2   8     7122.88     7378.79    112.13 o 
  -4   2   8     2737.32     2720.11     80.13 o 
  -3   2   8     1521.20     1437.45     37.95 o 
  -2   2   8     1355.04     1163.80     39.37 o 
  -1   2   8      235.61      104.46     28.07 o 
   0   2   8     2494.24     2272.73     76.62 o 
   1   2   8     1385.85     1571.27     60.42 o 
   2   2   8     1072.38     1212.05     70.19 o 
   3   2   8     2558.75     2088.26     56.43 o 
   4   2   8      670.10      496.57     30.88 o 
   5   2   8      167.19      258.54     26.78 o 
   6   2   8     6724.01     7423.46    362.43 o 
   7   2   8     1991.02     1967.55    110.69 o 
   8   2   8     3115.39     3167.21    109.86 o 
   9   2   8      219.14      201.90     21.64 o 
  10   2   8       10.11        7.85      7.48 o 
  11   2   8      139.04      129.41     16.36 o 
  12   2   8      981.69     1041.03     40.03 o 
  13   2   8      702.28      705.83     31.14 o 
 -13   3   8       28.05       25.46     11.82 o 
 -12   3   8     1748.82     1940.94     70.95 o 
 -11   3   8      277.21      277.80     30.82 o 
 -10   3   8        1.91       -1.77     10.91 o 
  -9   3   8      473.71      446.88     37.97 o 
  -8   3   8     1532.45     1385.21    130.89 o 
  -7   3   8      812.54      758.74     95.00 o 
  -6   3   8      265.55      246.57     49.66 o 
  -5   3   8      365.67      387.15     64.01 o 
  -4   3   8     1676.22     1597.54     69.94 o 
  -3   3   8    20754.21    23028.37    601.97 o 
  -2   3   8     3116.13     4181.53    145.12 o 
  -1   3   8     3107.33     2986.34    194.60 o 
   0   3   8      661.03      565.99     37.16 o 
   1   3   8      352.26      478.05     32.95 o 
   2   3   8     9503.82     8902.18    157.50 o 
   3   3   8     1024.41     1060.78     41.05 o 
   4   3   8     1411.88     1424.59     50.69 o 
   5   3   8     3275.27     3056.33    100.48 o 
   6   3   8      413.43      323.86     33.02 o 
   7   3   8      875.57      836.31     70.63 o 
   8   3   8     2754.67     2737.27     79.51 o 
   9   3   8      628.91      579.45     31.30 o 
  10   3   8      507.70      495.20     25.82 o 
  11   3   8      910.71      951.40     43.75 o 
  12   3   8       91.05      101.34     25.31 o 
  13   3   8       29.50       33.25      6.85 o 
 -13   4   8       94.01       66.64     15.09 o 
 -12   4   8     1685.36     1882.60     69.42 o 
 -11   4   8       32.91       59.44     36.46 o 
 -10   4   8       77.91       47.68     13.95 o 
  -9   4   8     4893.71     4847.44    140.23 o 
  -8   4   8      325.38      325.11     28.90 o 
  -7   4   8      594.07      495.10     80.85 o 
  -6   4   8       86.00      106.14     29.18 o 
  -5   4   8       61.95       55.54     16.49 o 
  -4   4   8      304.59      324.29     56.16 o 
  -3   4   8     2464.56     2897.62     71.27 o 
  -2   4   8     2624.68     2805.57    160.87 o 
  -1   4   8      793.56     1090.37     78.21 o 
   0   4   8     1058.87      968.06     51.43 o 
   1   4   8     2878.61     3189.24     94.96 o 
   2   4   8     2303.78     2232.07     50.12 o 
   3   4   8      400.49      368.95     31.50 o 
   4   4   8       31.91       16.16      7.09 o 
   5   4   8     4541.71     4819.28    150.23 o 
   6   4   8       49.34       45.41     13.86 o 
   7   4   8      175.93      211.73     34.85 o 
   8   4   8     2107.16     2142.24     68.00 o 
   9   4   8      170.95      141.34     16.00 o 
  10   4   8      246.34      267.01     16.57 o 
  11   4   8       24.72       18.73      9.17 o 
  12   4   8      169.02      229.14     22.89 o 
  13   4   8      102.23      111.14     11.84 o 
 -13   5   8      198.95      212.00     27.36 o 
 -12   5   8      259.87      265.72     37.44 o 
 -11   5   8      267.13      250.41     32.66 o 
 -10   5   8     1047.68     1162.75     60.79 o 
  -9   5   8      657.76      633.05     64.59 o 
  -8   5   8     1076.41     1092.03     69.27 o 
  -7   5   8       37.41       30.03     19.90 o 
  -6   5   8     1159.57     1095.31    116.43 o 
  -5   5   8      772.18      660.84     98.15 o 
  -4   5   8       66.56       66.44     13.94 o 
  -3   5   8      786.57      803.09     35.02 o 
  -2   5   8      936.24     1170.03     62.27 o 
  -1   5   8      304.25      259.45     29.47 o 
   0   5   8     3586.56     4096.35    120.53 o 
   1   5   8     2980.81     3828.68    110.09 o 
   2   5   8     2862.69     3034.77    160.32 o 
   3   5   8      374.00      529.55    122.16 o 
   4   5   8     1738.01     1731.29     68.49 o 
   5   5   8      992.75      881.90     52.83 o 
   6   5   8        3.09        7.15     17.70 o 
   7   5   8        9.18        5.90     10.56 o 
   8   5   8      435.80      459.32     32.02 o 
   9   5   8      431.05      476.80     24.80 o 
  10   5   8        6.68       11.34      7.96 o 
  11   5   8        8.38       14.55     13.31 o 
  12   5   8      126.01       96.37     19.06 o 
  13   5   8       43.94       45.28      7.19 o 
 -13   6   8      294.79      319.86     29.38 o 
 -12   6   8       11.69       11.99     13.54 o 
 -11   6   8      564.41      623.36     50.43 o 
 -10   6   8       30.66       19.37     15.50 o 
  -9   6   8      482.67      474.98     56.77 o 
  -8   6   8       83.58       65.13     18.92 o 
  -7   6   8      310.77      236.45     53.92 o 
  -6   6   8     2068.38     1895.48    159.58 o 
  -5   6   8      170.81      221.57     51.39 o 
  -4   6   8     1217.49     1578.35     70.23 o 
  -3   6   8      990.63     1023.13     42.30 o 
  -2   6   8      725.15      920.83     57.03 o 
  -1   6   8     4326.15     5142.95    372.85 o 
   0   6   8      191.92      200.63     26.10 o 
   1   6   8     1186.10     1492.94     68.08 o 
   2   6   8    11246.64    13509.82    407.64 o 
   3   6   8      555.44      382.09     63.71 o 
   4   6   8       68.41      112.62     37.42 o 
   5   6   8       85.83       89.10     16.05 o 
   6   6   8      896.12      878.61     95.92 o 
   7   6   8        2.53       10.82     10.30 o 
   8   6   8     2329.83     2151.57     70.85 o 
   9   6   8        4.44       -5.67      8.37 o 
  10   6   8       18.31        5.84     10.28 o 
  11   6   8       73.12       59.40     14.21 o 
  12   6   8      219.00      212.68     33.44 o 
  13   6   8       31.66       24.05      6.44 o 
 -13   7   8       11.05       24.24      8.30 o 
 -12   7   8       38.30       43.30     15.26 o 
 -11   7   8       32.64       13.34     13.61 o 
 -10   7   8     2263.13     2268.67    112.59 o 
  -9   7   8      144.83       86.43     22.42 o 
  -8   7   8      550.55      585.11     60.61 o 
  -7   7   8      491.58      507.80     60.03 o 
  -6   7   8     1090.41     1022.56    119.66 o 
  -5   7   8     2646.93     2267.80    177.64 o 
  -4   7   8      376.59      316.62     32.73 o 
  -3   7   8       24.65       25.84      9.76 o 
  -2   7   8     1620.20     1768.31     61.50 o 
  -1   7   8     1689.01     2032.07     93.00 o 
   0   7   8     1875.18     2140.22     92.89 o 
   1   7   8     2472.80     2941.58    120.32 o 
   2   7   8     2606.92     2557.44    161.24 o 
   3   7   8        8.44       16.51     17.85 o 
   4   7   8      965.39      944.94    105.36 o 
   5   7   8     1906.66     1750.48    149.52 o 
   6   7   8      813.88      726.05    100.21 o 
   7   7   8     1200.60     1173.20     58.74 o 
   8   7   8      746.28      768.15     47.96 o 
   9   7   8      203.01      184.76     26.16 o 
  10   7   8       50.94       42.78     10.80 o 
  11   7   8       16.92       39.47     13.37 o 
  12   7   8        4.68       -0.49      5.26 o 
 -12   8   8      437.17      473.63     43.60 o 
 -11   8   8      524.90      564.88     45.30 o 
 -10   8   8      413.75      497.01     49.71 o 
  -9   8   8      988.73     1044.60     74.02 o 
  -8   8   8      346.98      337.46     31.90 o 
  -7   8   8      750.56      800.58     60.20 o 
  -6   8   8     1143.40      929.59    117.54 o 
  -5   8   8     6243.43     5601.38    293.33 o 
  -4   8   8      333.74      317.55     35.15 o 
  -3   8   8      660.93      700.29     62.48 o 
  -2   8   8      225.09      184.18     20.50 o 
  -1   8   8      990.82      941.49     62.69 o 
   0   8   8       27.09       27.85     14.21 o 
   1   8   8     2312.45     2805.60    183.46 o 
   2   8   8     2220.84     2107.72    149.61 o 
   3   8   8     1999.19     1609.71    137.06 o 
   4   8   8     1172.64     1007.45    112.28 o 
   5   8   8      708.33      559.51     86.81 o 
   6   8   8      901.99      810.04    105.38 o 
   7   8   8       46.20       21.08     10.89 o 
   8   8   8      238.36      223.41     25.75 o 
   9   8   8      442.61      423.45     34.38 o 
  10   8   8      210.61      204.04     18.54 o 
  11   8   8       20.23       12.28      8.16 o 
  12   8   8     1561.52     1704.29     69.67 o 
 -12   9   8       44.06       27.02     11.71 o 
 -11   9   8      319.77      288.54     32.29 o 
 -10   9   8       82.62      102.25     25.40 o 
  -9   9   8      102.01       72.45     15.62 o 
  -8   9   8      292.22      243.51     25.50 o 
  -7   9   8      494.06      500.79     37.09 o 
  -6   9   8       15.88       10.09     12.18 o 
  -5   9   8     2940.48     2898.19    213.82 o 
  -4   9   8     2143.29     1863.10     88.69 o 
  -3   9   8      102.03       41.46     12.01 o 
  -2   9   8      776.76      736.46     43.09 o 
  -1   9   8      259.31      287.67     36.40 o 
   0   9   8     1554.64     1348.96     93.86 o 
   1   9   8      219.57      103.70     37.31 o 
   2   9   8     4848.18     4895.57    254.01 o 
   3   9   8      636.68      565.16     86.07 o 
   4   9   8     1716.67     1459.18    138.87 o 
   5   9   8       87.78       50.11     31.21 o 
   6   9   8     2509.02     2484.92     98.86 o 
   7   9   8       37.17       41.10     17.02 o 
   8   9   8      245.59      231.86     27.10 o 
   9   9   8      778.43      806.81     39.10 o 
  10   9   8       60.15       34.15      8.40 o 
  11   9   8     2054.41     2078.26     48.98 o 
  12   9   8      772.86      657.19    103.81 o 
 -12  10   8       24.86       25.49     10.08 o 
 -11  10   8      865.43      989.09     56.03 o 
 -10  10   8      863.23     1056.27     69.80 o 
  -9  10   8      365.84      360.32     46.83 o 
  -8  10   8      622.25      628.76     41.57 o 
  -7  10   8       61.55       67.07     14.54 o 
  -6  10   8      216.31      136.95     23.93 o 
  -5  10   8     5784.80     5255.53    297.00 o 
  -4  10   8      839.66      769.68     57.29 o 
  -3  10   8      295.11      378.17     37.67 o 
  -2  10   8     5273.37     5246.88    154.19 o 
  -1  10   8     1386.80     1256.25     80.24 o 
   0  10   8     4774.06     4992.67    389.15 o 
   1  10   8      298.25      371.92     66.16 o 
   2  10   8      404.84      260.94     59.41 o 
   3  10   8     3375.96     3201.07    214.74 o 
   4  10   8      732.93      637.38     94.63 o 
   5  10   8       13.07       11.74     13.41 o 
   6  10   8     4958.04     4966.72    136.18 o 
   7  10   8      302.14      278.57     33.58 o 
   8  10   8      130.83       97.08     17.73 o 
   9  10   8      766.68      851.83     38.94 o 
  10  10   8        1.61        2.20      7.62 o 
  11  10   8      761.83      790.10     48.93 o 
 -12  11   8       55.85       28.72      8.09 o 
 -11  11   8       23.81       18.51      7.29 o 
 -10  11   8       38.34       31.62     12.09 o 
  -9  11   8      129.20       44.37     17.36 o 
  -8  11   8      825.39      715.56     64.49 o 
  -7  11   8      507.32      416.88     50.28 o 
  -6  11   8      175.53      133.19     28.84 o 
  -5  11   8     1653.20     1651.13     86.02 o 
  -4  11   8     4607.16     2968.50    868.19 o 
  -3  11   8     1464.48     1286.23     75.71 o 
  -2  11   8      298.27      284.51     35.20 o 
  -1  11   8      150.98      201.32     23.72 o 
   0  11   8      442.96      326.20     62.99 o 
   1  11   8     6456.89     5983.86    291.88 o 
   2  11   8     2289.35     2261.87    179.22 o 
   3  11   8     1573.65     1671.53    154.43 o 
   4  11   8      426.09      348.78     39.06 o 
   5  11   8     1365.86     1291.17     62.01 o 
   6  11   8      346.78      213.66     26.51 o 
   7  11   8      284.17      240.24     27.64 o 
   8  11   8       66.48       46.91     11.44 o 
   9  11   8      952.90      937.44     49.36 o 
  10  11   8     2786.10     2914.04     79.42 o 
  11  11   8       47.48        4.89      6.76 o 
 -11  12   8      317.09      340.08     20.41 o 
 -10  12   8      338.32      373.58     36.39 o 
  -9  12   8      277.25      281.53     38.82 o 
  -8  12   8       53.85       45.49     19.05 o 
  -7  12   8      409.83      437.16     51.13 o 
  -6  12   8     6062.85     5609.27    146.44 o 
  -5  12   8     1260.53     1141.91     86.38 o 
  -4  12   8     4075.12     3861.91    107.13 o 
  -3  12   8      117.01      106.29     16.13 o 
  -2  12   8     1609.36     1729.01     86.85 o 
  -1  12   8      429.10      289.27     34.78 o 
   0  12   8       55.39       40.16     26.35 o 
   1  12   8      341.97      438.21     72.95 o 
   2  12   8       54.23       15.03     24.69 o 
   3  12   8     2324.76     2314.60    174.00 o 
   4  12   8       94.86       33.39     12.71 o 
   5  12   8      861.97      848.86     52.05 o 
   6  12   8       56.10       69.00     15.94 o 
   7  12   8      524.44      552.63     41.62 o 
   8  12   8       75.58       41.19     13.52 o 
   9  12   8      229.93      191.87     17.54 o 
  10  12   8      190.82      177.68     22.53 o 
 -11  13   8      164.56      141.97     16.89 o 
 -10  13   8       34.16       45.09     14.27 o 
  -9  13   8       28.94       32.43     18.06 o 
  -8  13   8      505.46      446.31     47.39 o 
  -7  13   8       38.56       13.58     13.39 o 
  -6  13   8      905.54      830.70     52.91 o 
  -5  13   8     2799.46     2617.40     93.74 o 
  -4  13   8      325.62      277.10     45.09 o 
  -3  13   8      543.13      505.34     30.49 o 
  -2  13   8     1363.89     1325.54     50.67 o 
  -1  13   8       81.76       96.75     23.00 o 
   0  13   8      805.15      718.32     65.91 o 
   1  13   8      320.30      268.06     25.28 o 
   2  13   8      518.37      503.23     38.14 o 
   3  13   8      826.12      878.59     75.24 o 
   4  13   8      310.14      317.77     47.00 o 
   5  13   8      482.65      492.88     58.89 o 
   6  13   8     1589.23     1589.61    107.13 o 
   7  13   8      895.07      884.10     74.82 o 
   8  13   8        6.91        9.02     13.93 o 
   9  13   8      100.62       48.50     16.88 o 
  10  13   8      173.84      119.98     52.45 o 
 -10  14   8      327.60      353.95     27.84 o 
  -9  14   8       20.01       56.22     16.20 o 
  -8  14   8        0.23        2.55     13.84 o 
  -7  14   8     1325.06     1297.59     83.73 o 
  -6  14   8     1072.04     1032.25     55.64 o 
  -5  14   8     1535.10     1616.69    127.93 o 
  -4  14   8      379.14      341.49     46.06 o 
  -3  14   8      363.48      348.56     27.61 o 
  -2  14   8     1037.18     1013.14     52.46 o 
  -1  14   8      626.36      581.85     36.35 o 
   0  14   8      215.33      210.18     26.60 o 
   1  14   8      100.67       96.24     18.57 o 
   2  14   8      418.70      359.20     33.21 o 
   3  14   8      578.23      608.94     65.03 o 
   4  14   8      619.42      593.27     63.56 o 
   5  14   8     1179.88     1116.61     92.52 o 
   6  14   8      327.62      264.62     42.84 o 
   7  14   8     1203.72     1229.57     85.13 o 
   8  14   8      400.82      393.13     39.42 o 
   9  14   8       16.15       -2.93      8.29 o 
 -10  15   8      185.08      183.07     16.00 o 
  -9  15   8       18.46        6.99      7.96 o 
  -8  15   8       58.46       74.71     18.58 o 
  -7  15   8      232.77      231.56     21.85 o 
  -6  15   8       33.96       39.14     12.73 o 
  -5  15   8      214.69      240.34     27.27 o 
  -4  15   8      764.88      782.69     68.65 o 
  -3  15   8      408.76      402.39     34.81 o 
  -2  15   8      145.47      157.52     18.87 o 
  -1  15   8       21.03       15.98      9.55 o 
   0  15   8      487.60      525.80     39.73 o 
   1  15   8      440.59      382.03     28.75 o 
   2  15   8      124.50      115.43     19.48 o 
   3  15   8     1157.33     1053.93     84.59 o 
   4  15   8      114.40      114.72     29.58 o 
   5  15   8      767.71      711.61     68.83 o 
   6  15   8     1352.87     1362.28     91.79 o 
   7  15   8        7.50      -14.33     14.33 o 
   8  15   8       82.13       64.90     17.39 o 
   9  15   8       23.05        6.42      6.12 o 
  -9  16   8      293.39      284.46     23.12 o 
  -8  16   8       10.60       -5.32      9.05 o 
  -7  16   8      128.89      141.95     17.96 o 
  -6  16   8       13.52       14.95      8.84 o 
  -5  16   8       14.31       18.68     10.23 o 
  -4  16   8        8.96        7.96      9.91 o 
  -3  16   8     1703.36     1957.71    107.38 o 
  -2  16   8       84.66       79.71     13.20 o 
  -1  16   8      143.10      141.93     17.75 o 
   0  16   8        7.89      -12.96     12.96 o 
   1  16   8      414.92      376.14     26.34 o 
   2  16   8      263.14      277.10     29.15 o 
   3  16   8      669.23      640.73     62.88 o 
   4  16   8        1.29        1.14     16.13 o 
   5  16   8       46.55       45.94     20.70 o 
   6  16   8       12.13       41.43     20.85 o 
   7  16   8      256.35      293.66     35.20 o 
   8  16   8      397.33      413.69     34.81 o 
  -8  17   8        7.65       -6.06      7.83 o 
  -7  17   8      456.73      415.84     35.41 o 
  -6  17   8       62.26       70.99     16.30 o 
  -5  17   8        2.19        8.41     12.24 o 
  -4  17   8       16.34       17.71      8.92 o 
  -3  17   8       25.51       29.07     12.61 o 
  -2  17   8      398.18      432.51     47.76 o 
  -1  17   8      253.87      233.25     25.95 o 
   0  17   8       13.74        7.94     12.53 o 
   1  17   8       62.16       55.94     21.27 o 
   2  17   8      161.70      178.90     30.76 o 
   3  17   8       89.93       86.08     23.74 o 
   4  17   8       89.95       85.58     23.79 o 
   5  17   8      154.00      159.46     29.37 o 
   6  17   8      119.67      127.35     24.14 o 
   7  17   8        3.44       -1.38      8.94 o 
   8  17   8       37.60       30.37      8.17 o 
  -7  18   8      109.34      110.64     15.86 o 
  -6  18   8       14.51       23.77      7.86 o 
  -5  18   8       87.36       72.36     13.90 o 
  -4  18   8      430.81      467.60     33.61 o 
  -3  18   8       25.90       38.49     12.52 o 
  -2  18   8      237.03      299.77     30.24 o 
  -1  18   8      793.66      931.29     47.03 o 
   0  18   8      274.37      291.32     39.73 o 
   1  18   8        2.48       -0.33      7.81 o 
   2  18   8       41.04       38.71     15.86 o 
   3  18   8      126.48      118.50     25.18 o 
   4  18   8       58.81       29.01     10.63 o 
   5  18   8       63.07       86.32     20.75 o 
   6  18   8      157.90      136.44     20.62 o 
   7  18   8      618.56      523.79     32.48 o 
  -6  19   8        1.38        3.55      6.42 o 
  -5  19   8      362.17      386.04     56.97 o 
  -4  19   8      924.27     1050.75     43.20 o 
  -3  19   8     1300.75     1442.99     88.93 o 
  -2  19   8      234.75      273.93     23.65 o 
  -1  19   8      102.98      120.05     24.31 o 
   0  19   8       24.57       -5.74      8.64 o 
   1  19   8       44.66       37.66     14.91 o 
   2  19   8       31.13       29.14      7.91 o 
   3  19   8      122.04      132.02     16.40 o 
   4  19   8       43.19       79.13     13.43 o 
   5  19   8     2053.05     2156.38     59.76 o 
   6  19   8      291.33      353.71     18.98 o 
  -4  20   8      191.93      218.54     23.08 o 
  -3  20   8      522.32      587.61     43.26 o 
  -2  20   8      220.53      244.11     29.91 o 
  -1  20   8       55.29       33.80     13.86 o 
   0  20   8       35.61       31.26     12.26 o 
   1  20   8        3.47       -0.86     17.43 o 
   2  20   8       38.87       -2.98      5.98 o 
   3  20   8       49.98       17.22      4.12 o 
   4  20   8     1260.35     1331.49     90.72 o 
  -3  21   8      522.17      597.54     32.44 o 
  -2  21   8       76.12       81.30     14.59 o 
  -1  21   8        4.16       25.33     10.41 o 
   0  21   8       52.11       22.13      7.79 o 
   1  21   8      354.28      301.74     24.23 o 
 -13   1   9      167.88      178.31     15.99 o 
 -12   1   9       47.17       53.18     13.13 o 
 -11   1   9     2486.71     2439.81     91.16 o 
 -10   1   9       16.32       21.85     11.20 o 
  -9   1   9     1251.20     1144.55     46.01 o 
  -8   1   9      861.63      969.12     58.98 o 
  -7   1   9     1823.84     1693.37     65.99 o 
  -6   1   9     2449.06     2678.43    109.26 o 
  -5   1   9      704.08      816.04     39.03 o 
  -4   1   9       13.65        5.85     11.35 o 
  -3   1   9      247.69      222.46     41.76 o 
  -2   1   9      194.36      169.16     34.39 o 
  -1   1   9     2842.39     2994.75     96.80 o 
   0   1   9     6003.35     6518.66    272.96 o 
   1   1   9     4507.26     5287.29    198.15 o 
   2   1   9      312.58      307.55     32.34 o 
   3   1   9     1382.66     1781.04     79.78 o 
   4   1   9      855.46      957.13     44.88 o 
   5   1   9       88.84      128.07     15.92 o 
   6   1   9      685.65      746.60     66.39 o 
   7   1   9     2180.56     2040.21     82.61 o 
   8   1   9       23.35       24.58      9.06 o 
   9   1   9        3.68        8.01      6.69 o 
  10   1   9       70.70       53.39     13.08 o 
  11   1   9       20.26       22.13      9.39 o 
  12   1   9      134.87      145.34     13.13 o 
  13   1   9      308.23      297.91     18.81 o 
 -13   2   9      309.10      323.65     21.55 o 
 -12   2   9     1332.67     1453.44     61.13 o 
 -11   2   9      594.72      651.61     45.68 o 
 -10   2   9     1581.33     1456.42     59.59 o 
  -9   2   9      104.58       94.50     15.40 o 
  -8   2   9     2437.85     2438.40    138.74 o 
  -7   2   9      607.48      593.61     60.68 o 
  -6   2   9     6183.75     6720.87    203.71 o 
  -5   2   9      178.33      139.49     26.83 o 
  -4   2   9     4858.16     5350.40    155.94 o 
  -3   2   9    14367.16    18033.04    391.15 o 
  -2   2   9     1567.49     1362.53     65.21 o 
  -1   2   9      289.20      263.86     27.63 o 
   0   2   9      545.86      714.89     43.51 o 
   1   2   9      951.68      833.23     61.39 o 
   2   2   9      697.47      687.84     90.77 o 
   3   2   9     9601.10    11111.11    171.55 o 
   4   2   9     3333.39     3184.32     80.18 o 
   5   2   9      456.96      413.56     34.73 o 
   6   2   9      899.76     1019.90     85.09 o 
   7   2   9      434.57      382.58     47.63 o 
   8   2   9       49.05       32.89      8.17 o 
   9   2   9     2961.63     2950.46     83.56 o 
  10   2   9       27.12       13.88      7.53 o 
  11   2   9        8.47        4.42      8.88 o 
  12   2   9     1636.57     1573.09     41.86 o 
  13   2   9      354.00      327.42     21.67 o 
 -13   3   9       22.29       33.95     15.53 o 
 -12   3   9       86.11       62.50     16.80 o 
 -11   3   9      867.70      889.27     53.13 o 
 -10   3   9      216.34      163.27     19.55 o 
  -9   3   9     6973.49     6348.73    164.17 o 
  -8   3   9     3276.71     2939.37     67.55 o 
  -7   3   9      584.36      437.67     80.23 o 
  -6   3   9      133.47      103.35     38.68 o 
  -5   3   9       90.93       39.63     20.17 o 
  -4   3   9     5673.46     6192.03    161.30 o 
  -3   3   9    21340.79    23723.12    725.22 o 
  -2   3   9     1104.91     1450.16     68.65 o 
  -1   3   9     4974.42     5150.07    136.59 o 
   0   3   9      989.27     1129.72     57.01 o 
   1   3   9     1337.98     1131.50     91.98 o 
   2   3   9    10165.19    10034.18    316.15 o 
   3   3   9      166.07      246.20     18.61 o 
   4   3   9      600.16      522.15     30.22 o 
   5   3   9      473.53      483.13     37.31 o 
   6   3   9     6575.71     6604.45    171.34 o 
   7   3   9      764.83      743.17     67.81 o 
   8   3   9      380.98      398.43     29.10 o 
   9   3   9     3208.81     3073.49     74.34 o 
  10   3   9      761.80      834.78     29.37 o 
  11   3   9       47.26       24.03      9.64 o 
  12   3   9       67.70       88.01     15.51 o 
  13   3   9      202.88      214.77     15.29 o 
 -13   4   9      945.48     1307.27     66.27 o 
 -12   4   9       66.68      107.09     17.07 o 
 -11   4   9       41.08       35.82     29.15 o 
 -10   4   9      839.13      870.89     53.57 o 
  -9   4   9      753.12      683.61     48.56 o 
  -8   4   9     1195.87     1179.07     46.09 o 
  -7   4   9     1587.31     1642.86    147.97 o 
  -6   4   9     2967.52     2701.30    185.49 o 
  -5   4   9     1958.89     1791.62    141.51 o 
  -4   4   9     7160.95     7018.41    284.01 o 
  -3   4   9       13.99       22.81      7.10 o 
  -2   4   9       49.27      106.70     41.30 o 
  -1   4   9     3323.50     3546.06    113.19 o 
   0   4   9     2598.44     2223.67    157.07 o 
   1   4   9      525.40      704.48     44.33 o 
   2   4   9       35.65       89.13     28.88 o 
   3   4   9    15501.48    15735.21    356.45 o 
   4   4   9     3440.62     2999.31    136.31 o 
   5   4   9     1615.46     1410.21     66.31 o 
   6   4   9        8.24       27.58     12.13 o 
   7   4   9       44.49       57.27     22.61 o 
   8   4   9     3157.20     3242.66     85.54 o 
   9   4   9      345.84      317.51     20.19 o 
  10   4   9       67.75       47.96      9.94 o 
  11   4   9      812.72      755.76     36.25 o 
  12   4   9      311.73      321.43     25.22 o 
  13   4   9      962.16      945.23     32.03 o 
 -13   5   9      566.74      573.33     41.17 o 
 -12   5   9     1054.86     1139.18     76.20 o 
 -11   5   9     1223.49     1335.19     70.05 o 
 -10   5   9      105.14       96.17     18.56 o 
  -9   5   9      699.85      693.86     69.62 o 
  -8   5   9      436.81      370.46     25.55 o 
  -7   5   9     1041.77      794.06    104.01 o 
  -6   5   9       89.84      106.29     38.88 o 
  -5   5   9      786.87      737.19     94.19 o 
  -4   5   9       66.24       25.87     10.85 o 
  -3   5   9    10060.16    11244.42    203.93 o 
  -2   5   9     1358.65     1252.61     68.03 o 
  -1   5   9       71.28       47.90     10.85 o 
   0   5   9    11987.50    14494.39    747.20 o 
   1   5   9      495.37      327.43     31.27 o 
   2   5   9    10413.61    10282.00    339.50 o 
   3   5   9     5686.84     5741.29    343.70 o 
   4   5   9      433.89      559.24     37.40 o 
   5   5   9      296.84      230.73     26.78 o 
   6   5   9     9357.42     9516.91    471.50 o 
   7   5   9     2119.71     2130.32     95.41 o 
   8   5   9     2767.95     2856.12    125.36 o 
   9   5   9      280.90      273.26     20.97 o 
  10   5   9     1499.32     1667.97     49.39 o 
  11   5   9       77.31       46.83     12.14 o 
  12   5   9       70.22       59.70     18.66 o 
  13   5   9       10.16       15.48      5.98 o 
 -13   6   9      296.63      348.52     29.68 o 
 -12   6   9       77.94       63.68     16.86 o 
 -11   6   9     1064.80     1045.95     82.82 o 
 -10   6   9     1032.41     1173.73     47.20 o 
  -9   6   9     1027.23      957.67     78.76 o 
  -8   6   9      999.58      946.15     53.63 o 
  -7   6   9      290.65      269.43     64.08 o 
  -6   6   9     1383.60     1500.20    143.35 o 
  -5   6   9      749.47      813.62    103.12 o 
  -4   6   9     8370.10     9187.55    201.23 o 
  -3   6   9     1218.86     1449.33     54.06 o 
  -2   6   9       26.65       24.31      9.63 o 
  -1   6   9     1544.90     1390.44    138.92 o 
   0   6   9    16130.67    17390.14   1227.16 o 
   1   6   9    13477.43    15827.29    714.85 o 
   2   6   9      585.98      572.93     72.99 o 
   3   6   9      176.19       57.50     27.20 o 
   4   6   9     1899.19     1550.89    133.17 o 
   5   6   9     3254.37     3264.54    199.03 o 
   6   6   9       46.23       55.48     10.61 o 
   7   6   9     7536.85     8212.92    220.24 o 
   8   6   9      412.43      389.04     27.42 o 
   9   6   9      590.11      596.41     34.38 o 
  10   6   9      156.24      183.24     18.71 o 
  11   6   9      712.09      748.91     42.82 o 
  12   6   9      265.87      230.02     19.03 o 
 -13   7   9       74.58       58.81     12.15 o 
 -12   7   9      182.08      207.67     31.03 o 
 -11   7   9      797.89      891.63    109.24 o 
 -10   7   9       48.22       44.13     11.65 o 
  -9   7   9        5.03       16.15     12.06 o 
  -8   7   9      183.21      123.95     28.20 o 
  -7   7   9     1088.44      908.01     48.04 o 
  -6   7   9      106.41       74.29     22.89 o 
  -5   7   9      146.04      194.95     47.50 o 
  -4   7   9     1167.95     1347.07     68.34 o 
  -3   7   9     2667.67     2527.60     93.07 o 
  -2   7   9      709.74      555.83     33.08 o 
  -1   7   9       57.87      160.30     26.52 o 
   0   7   9      572.87      660.85     51.61 o 
   1   7   9     3305.35     3325.31    160.09 o 
   2   7   9     2400.63     2501.41    164.07 o 
   3   7   9     6510.86     6236.11    281.96 o 
   4   7   9      770.22      808.57     98.93 o 
   5   7   9       67.44       29.50     26.13 o 
   6   7   9     3963.23     3495.86    227.25 o 
   7   7   9      777.78      734.43     42.17 o 
   8   7   9       18.44       14.01      9.08 o 
   9   7   9        9.41       18.69     19.09 o 
  10   7   9      224.34      228.55     20.51 o 
  11   7   9     1921.96     1999.31     53.07 o 
  12   7   9       99.77      102.22     12.20 o 
 -12   8   9      613.44      722.28     52.26 o 
 -11   8   9       19.73       14.62      8.33 o 
 -10   8   9       35.56      -12.70     13.09 o 
  -9   8   9     1996.35     2129.09    110.68 o 
  -8   8   9      691.80      701.70     62.01 o 
  -7   8   9       18.97       32.77      9.37 o 
  -6   8   9     3174.16     2834.17    207.02 o 
  -5   8   9     1623.81     1153.24    129.62 o 
  -4   8   9      163.87       97.55     18.58 o 
  -3   8   9      583.28      713.80     49.33 o 
  -2   8   9     3066.28     3000.02    101.26 o 
  -1   8   9     1161.70      995.25    117.17 o 
   0   8   9      201.91      259.43     33.57 o 
   1   8   9      454.25      344.46     61.68 o 
   2   8   9        6.12       16.74     22.30 o 
   3   8   9     3454.62     3032.04    195.22 o 
   4   8   9     1083.26      925.91    108.32 o 
   5   8   9      277.88      162.24     42.22 o 
   6   8   9     1899.40     1787.17     89.30 o 
   7   8   9      130.04      136.17     27.89 o 
   8   8   9      184.38      153.81     22.09 o 
   9   8   9       48.92       18.03      9.86 o 
  10   8   9      224.52      181.13     17.09 o 
  11   8   9       39.64       32.78      7.46 o 
  12   8   9       22.08        5.16      5.05 o 
 -12   9   9       20.33       20.90     11.37 o 
 -11   9   9       79.09       86.38     17.85 o 
 -10   9   9       49.51       26.16      8.82 o 
  -9   9   9       36.49       55.26     18.90 o 
  -8   9   9      196.87      219.31     33.40 o 
  -7   9   9       42.01        2.65     13.77 o 
  -6   9   9      326.40      279.42     78.65 o 
  -5   9   9       17.81       32.69     29.26 o 
  -4   9   9      248.16      297.62     62.83 o 
  -3   9   9      129.40      146.85     22.14 o 
  -2   9   9      206.10      160.07     24.44 o 
  -1   9   9      300.45      354.41     42.51 o 
   0   9   9       34.15        9.97     14.92 o 
   1   9   9      517.63      511.99     77.52 o 
   2   9   9     1704.87     1507.88    137.05 o 
   3   9   9       91.66      132.57     43.69 o 
   4   9   9      519.90      475.14     86.24 o 
   5   9   9       42.13       55.70     21.83 o 
   6   9   9      252.86      247.40     24.51 o 
   7   9   9      119.10      126.52     20.13 o 
   8   9   9     1253.37     1151.02     75.64 o 
   9   9   9       44.38       16.36     11.30 o 
  10   9   9       40.73       34.78      9.27 o 
  11   9   9       21.44       34.09      6.26 o 
  12   9   9       35.63       15.54      6.86 o 
 -12  10   9        0.84       -5.74      5.74 o 
 -11  10   9       41.61       56.48     10.75 o 
 -10  10   9      464.65      500.14     45.41 o 
  -9  10   9      816.96      737.66     63.52 o 
  -8  10   9       27.04       35.92     19.34 o 
  -7  10   9       24.72       37.16     12.72 o 
  -6  10   9      887.54      940.41     74.57 o 
  -5  10   9     1237.60     1198.46     71.75 o 
  -4  10   9        9.15       20.21     13.17 o 
  -3  10   9      193.29      200.69     28.37 o 
  -2  10   9        1.97       14.73     11.33 o 
  -1  10   9        8.92        2.87     10.42 o 
   0  10   9      973.43     1090.96    112.34 o 
   1  10   9       21.96       37.96     26.22 o 
   2  10   9     5056.07     5114.54    272.99 o 
   3  10   9        4.56       26.67     26.25 o 
   4  10   9     1332.36     1312.33    138.57 o 
   5  10   9      972.31      913.06     47.25 o 
   6  10   9      306.51      289.63     29.85 o 
   7  10   9      669.90      598.21     42.75 o 
   8  10   9       44.26       64.47     15.11 o 
   9  10   9      534.56      544.10     30.28 o 
  10  10   9      131.18      166.02     14.51 o 
  11  10   9        6.48       -4.60      5.64 o 
 -11  11   9        0.98       10.13      6.57 o 
 -10  11   9      342.50      394.40     38.56 o 
  -9  11   9        8.38        0.97     14.58 o 
  -8  11   9      614.85      590.79     57.93 o 
  -7  11   9      509.28      497.11     53.69 o 
  -6  11   9       58.95       26.95     19.03 o 
  -5  11   9      506.65      478.27     46.01 o 
  -4  11   9      179.99      237.79     25.54 o 
  -3  11   9       44.32       44.13     14.05 o 
  -2  11   9      634.28      628.57     49.51 o 
  -1  11   9     1527.02     1610.50     85.99 o 
   0  11   9     1489.26     1457.82    134.04 o 
   1  11   9      285.97      370.64     67.92 o 
   2  11   9      283.96      282.50     65.82 o 
   3  11   9     1009.81      906.51    119.42 o 
   4  11   9      235.85      181.84     28.81 o 
   5  11   9      246.06      256.12     27.57 o 
   6  11   9      275.86      294.03     30.24 o 
   7  11   9        7.07       48.53     15.08 o 
   8  11   9        2.67       -3.09     11.25 o 
   9  11   9        6.04       -1.55     10.08 o 
  10  11   9      132.56      125.12     15.21 o 
 -11  12   9       26.47       11.43      4.80 o 
 -10  12   9       16.36       36.55     14.96 o 
  -9  12   9       52.43       51.66     17.61 o 
  -8  12   9        4.98       -1.24     12.62 o 
  -7  12   9       18.42       18.83     13.46 o 
  -6  12   9      151.31      130.01     29.97 o 
  -5  12   9      323.49      356.52     45.53 o 
  -4  12   9      607.55      643.84     35.25 o 
  -3  12   9     1038.30     1027.49     43.91 o 
  -2  12   9     1765.13     1808.96     75.52 o 
  -1  12   9       34.56       42.04     19.12 o 
   0  12   9       13.56      -17.04     34.74 o 
   1  12   9       24.72       40.85     19.26 o 
   2  12   9      809.64      790.03     55.59 o 
   3  12   9      142.85      128.74     54.56 o 
   4  12   9      116.74       76.75     19.83 o 
   5  12   9     1555.23     1440.18     67.35 o 
   6  12   9      968.29      838.29     51.30 o 
   7  12   9        6.59      -12.84     12.84 o 
   8  12   9       23.28       18.63     13.80 o 
   9  12   9      994.98     1103.38     53.22 o 
  10  12   9       81.78       47.15     16.36 o 
 -10  13   9      307.17      252.64     25.96 o 
  -9  13   9       18.69       22.61     15.37 o 
  -8  13   9      319.33      230.57     36.07 o 
  -7  13   9      510.51      506.87     53.44 o 
  -6  13   9      421.80      438.46     35.62 o 
  -5  13   9       80.87       85.00     17.31 o 
  -4  13   9      494.96      503.16     39.27 o 
  -3  13   9      544.20      470.97     31.96 o 
  -2  13   9      160.49      139.29     15.91 o 
  -1  13   9      559.96      490.88     39.83 o 
   0  13   9        9.72       22.33     12.12 o 
   1  13   9       25.61       12.33     13.20 o 
   2  13   9      106.26       49.55     13.60 o 
   3  13   9     3193.60     3377.63    157.43 o 
   4  13   9      647.85      588.48     63.99 o 
   5  13   9      586.57      612.99     65.27 o 
   6  13   9      120.98      135.30     33.89 o 
   7  13   9       43.85       45.83     22.09 o 
   8  13   9      293.02      289.87     40.46 o 
   9  13   9      166.15      127.53     36.58 o 
  10  13   9       15.98        4.87      5.94 o 
 -10  14   9      294.54      274.16     26.54 o 
  -9  14   9       44.00       36.35     10.28 o 
  -8  14   9      122.17      150.20     26.93 o 
  -7  14   9      514.17      483.05     51.38 o 
  -6  14   9       94.54      125.12     21.00 o 
  -5  14   9      668.48      547.62     40.51 o 
  -4  14   9      106.05      123.97     29.47 o 
  -3  14   9      328.64      292.58     26.50 o 
  -2  14   9       52.91       42.15     11.49 o 
  -1  14   9     2457.61     2335.25     74.02 o 
   0  14   9     2937.76     2705.24     98.35 o 
   1  14   9      742.10      696.55     37.68 o 
   2  14   9      181.33      187.34     33.59 o 
   3  14   9       55.20       14.17     18.55 o 
   4  14   9     2337.91     2248.80    127.72 o 
   5  14   9       55.37       58.21     25.69 o 
   6  14   9        9.43       18.50     17.30 o 
   7  14   9      409.62      420.71     47.92 o 
   8  14   9       88.79      106.59     24.25 o 
   9  14   9       36.25       10.41      7.77 o 
  -9  15   9        5.18        5.11      7.40 o 
  -8  15   9      307.83      244.45     30.06 o 
  -7  15   9      303.51      352.85     40.41 o 
  -6  15   9     1889.83     1980.24     73.47 o 
  -5  15   9     1443.77     1398.55     65.60 o 
  -4  15   9      726.66      650.24     63.38 o 
  -3  15   9     6562.08     7025.56    180.19 o 
  -2  15   9      101.24       44.31     17.19 o 
  -1  15   9      213.14      229.40     23.06 o 
   0  15   9      483.49      454.91     38.98 o 
   1  15   9      757.68      723.41     38.89 o 
   2  15   9      724.43      642.87     44.19 o 
   3  15   9     1367.73     1429.07     96.40 o 
   4  15   9        2.98       13.31     16.32 o 
   5  15   9      525.99      478.61     55.62 o 
   6  15   9     2512.18     2646.36    128.74 o 
   7  15   9      276.35      336.14     41.51 o 
   8  15   9       18.99       13.63     10.47 o 
   9  15   9       32.90       39.54     10.40 o 
  -9  16   9       87.02       46.15      9.46 o 
  -8  16   9       36.50       28.53     12.54 o 
  -7  16   9        6.11       12.92     11.31 o 
  -6  16   9      347.14      303.78     25.98 o 
  -5  16   9     1281.84     1376.43     60.51 o 
  -4  16   9      131.54       94.58     17.55 o 
  -3  16   9     2354.50     2724.30    131.04 o 
  -2  16   9       87.25       47.77     12.35 o 
  -1  16   9      311.17      296.39     24.68 o 
   0  16   9      210.76      168.59     19.27 o 
   1  16   9       66.35       21.41     10.28 o 
   2  16   9      628.65      576.19     41.31 o 
   3  16   9      305.11      357.41     46.61 o 
   4  16   9     2632.12     2720.96    131.49 o 
   5  16   9      627.91      776.02     64.35 o 
   6  16   9      506.59      618.66     53.93 o 
   7  16   9      147.10      183.83     27.47 o 
   8  16   9       81.06       73.53     14.47 o 
  -8  17   9      144.54      143.28     16.64 o 
  -7  17   9      301.93      303.92     28.61 o 
  -6  17   9      222.11      244.47     20.61 o 
  -5  17   9     1238.14     1175.35     77.78 o 
  -4  17   9      341.63      368.60     30.22 o 
  -3  17   9     1793.53     2068.26     78.20 o 
  -2  17   9      252.26      223.56     24.65 o 
  -1  17   9      203.26      169.99     20.89 o 
   0  17   9       88.60       98.76     17.15 o 
   1  17   9      180.02      107.08     18.22 o 
   2  17   9     1355.21     1531.85     90.04 o 
   3  17   9      807.72      865.72     66.44 o 
   4  17   9      168.68      163.62     27.43 o 
   5  17   9      909.13      948.24     66.13 o 
   6  17   9     1114.27     1274.95     70.24 o 
   7  17   9     1012.26     1048.28     55.32 o 
   8  17   9       10.09        3.64      4.78 o 
  -7  18   9       11.44       18.36      7.78 o 
  -6  18   9     1167.82     1307.76     57.60 o 
  -5  18   9      955.76     1058.98     44.80 o 
  -4  18   9     1337.26     1601.25     60.13 o 
  -3  18   9       11.66        3.35     12.23 o 
  -2  18   9      567.73      647.58     55.94 o 
  -1  18   9      115.03       56.91     19.98 o 
   0  18   9       62.67       17.04     12.50 o 
   1  18   9      150.62      169.92     34.16 o 
   2  18   9      149.85      107.20     16.70 o 
   3  18   9      255.18      251.55     33.18 o 
   4  18   9     2033.89     2225.60     97.62 o 
   5  18   9      207.25      250.09     29.19 o 
   6  18   9      176.43      219.89     24.19 o 
   7  18   9       32.94       37.98      6.20 o 
  -6  19   9      301.28      253.46     20.84 o 
  -5  19   9      227.28      252.54     17.78 o 
  -4  19   9       10.64        7.08      9.17 o 
  -3  19   9      722.19      809.18     62.20 o 
  -2  19   9       67.08       52.39     10.90 o 
  -1  19   9        8.72       -1.42     10.21 o 
   0  19   9       44.28       18.37     11.96 o 
   1  19   9      527.55      516.42     46.82 o 
   2  19   9       95.97       76.20     12.00 o 
   3  19   9      127.81      184.95     18.08 o 
   4  19   9      193.60      255.36     20.44 o 
   5  19   9      457.29      467.71     23.96 o 
  -4  20   9      240.15      321.53     26.03 o 
  -3  20   9       78.90       86.85     17.27 o 
  -2  20   9       65.87       63.93     15.56 o 
  -1  20   9      166.98      152.23     23.25 o 
   0  20   9       33.84       16.89     11.62 o 
   1  20   9       75.37       51.89      8.62 o 
   2  20   9      516.44      598.64     27.75 o 
   3  20   9       83.98      125.71     18.40 o 
   4  20   9      172.34      205.60     19.11 o 
  -2  21   9      319.74      301.69     23.93 o 
  -1  21   9      111.52       81.37     13.70 o 
   0  21   9        5.99       11.12      7.27 o 
 -13   0  10      489.13      592.39     42.08 o 
 -12   0  10      203.12      257.55     34.86 o 
 -11   0  10      310.00      352.69     49.31 o 
 -10   0  10     3936.63     4063.39    155.34 o 
  -9   0  10      701.91      628.04     48.85 o 
  -8   0  10    10037.94    10066.56    179.03 o 
  -7   0  10     2955.44     3033.97    194.31 o 
  -6   0  10     4149.35     4579.44    235.35 o 
  -5   0  10    21699.01    21777.52    592.48 o 
  -4   0  10    18613.75    18179.84    504.76 o 
  -3   0  10    67104.59    67973.23   1385.73 o 
  -2   0  10       15.36      103.47     25.67 o 
  -1   0  10     2506.62     2367.12    124.17 o 
   1   0  10     3839.18     3075.24    153.48 o 
   2   0  10       51.91      105.22     28.97 o 
   3   0  10     5345.18     5782.11    229.68 o 
   4   0  10     6093.36     6085.73    242.32 o 
   5   0  10     6956.84     6603.86    259.27 o 
   6   0  10     4203.77     4253.78    168.37 o 
   7   0  10      731.00      725.50     68.35 o 
   8   0  10     2012.66     2124.25     83.74 o 
   9   0  10     3009.43     3154.51    104.61 o 
  10   0  10      811.12      890.10    101.55 o 
  11   0  10      669.66      732.76     45.90 o 
  12   0  10      129.30      124.20     16.07 o 
  13   0  10      931.33      936.87     44.86 o 
 -13   1  10      224.49      217.51     17.84 o 
 -12   1  10      604.55      619.02     38.70 o 
 -11   1  10     1131.73     1110.63     61.59 o 
 -10   1  10     2661.12     2618.43     81.75 o 
  -9   1  10      589.31      604.21     33.15 o 
  -8   1  10      887.68      962.55     31.91 o 
  -7   1  10     1223.30     1022.97     79.55 o 
  -6   1  10     6487.36     6528.96    204.31 o 
  -5   1  10      133.16      113.68     32.75 o 
  -4   1  10      977.82      939.98     66.43 o 
  -3   1  10      157.33      166.65     26.44 o 
  -2   1  10     5333.67     5409.43    150.20 o 
  -1   1  10     1649.70     2136.51     86.42 o 
   0   1  10      353.46      349.43     32.56 o 
   1   1  10      841.97      965.03     58.46 o 
   2   1  10      224.51      139.73     23.01 o 
   3   1  10    10424.16    10471.97    353.53 o 
   4   1  10       74.86       83.30     18.12 o 
   5   1  10      231.46      260.93     25.12 o 
   6   1  10      837.18      806.23     71.10 o 
   7   1  10     1554.78     1456.94     75.30 o 
   8   1  10      213.48      205.31     17.44 o 
   9   1  10       14.36       -8.74      8.77 o 
  10   1  10      942.35      939.43     40.64 o 
  11   1  10      224.51      268.93     22.70 o 
  12   1  10      899.94      951.58     31.02 o 
  13   1  10      216.43      222.72     19.47 o 
 -13   2  10      961.63     1145.63     60.63 o 
 -12   2  10       76.78       79.09     16.07 o 
 -11   2  10       71.29       86.18     13.80 o 
 -10   2  10      926.47      943.25     48.41 o 
  -9   2  10       76.99       59.73     11.94 o 
  -8   2  10      231.35      195.18     14.75 o 
  -7   2  10     2472.84     2486.22    181.12 o 
  -6   2  10        6.53       14.57     12.29 o 
  -5   2  10      558.41      448.30     48.47 o 
  -4   2  10     4117.85     4071.92    110.23 o 
  -3   2  10    26117.87    29161.56    394.66 o 
  -2   2  10      128.81      195.08     25.70 o 
  -1   2  10      174.83       75.67     16.70 o 
   0   2  10      512.50      343.84     31.98 o 
   1   2  10      223.46       75.35     15.07 o 
   2   2  10    11871.91    12759.71    262.96 o 
   3   2  10     6511.17     7478.26    131.71 o 
   4   2  10     5060.23     5361.02    154.08 o 
   5   2  10     7127.45     7356.00    324.31 o 
   6   2  10     1345.56     1425.97     72.01 o 
   7   2  10       92.07       92.59     24.18 o 
   8   2  10     7406.37     7910.52    156.08 o 
   9   2  10      113.95       78.15     14.61 o 
  10   2  10       83.04       63.99     10.72 o 
  11   2  10       50.89       52.21     11.29 o 
  12   2  10        2.22        3.12      6.38 o 
  13   2  10      340.64      346.66     21.87 o 
 -13   3  10      652.04      729.81     47.71 o 
 -12   3  10        7.52       11.19      8.99 o 
 -11   3  10      209.27      200.08     21.12 o 
 -10   3  10     1262.67     1317.99     55.57 o 
  -9   3  10      192.14      197.53     28.66 o 
  -8   3  10     2473.62     2412.44     54.63 o 
  -7   3  10       32.32       29.99     20.78 o 
  -6   3  10     2597.73     2326.34    173.96 o 
  -5   3  10     1373.78     1371.92    122.75 o 
  -4   3  10       64.47      128.61     22.29 o 
  -3   3  10     3328.45     4073.80     85.41 o 
  -2   3  10     7380.34     7443.55    415.71 o 
  -1   3  10      748.68     1201.24     63.31 o 
   0   3  10      439.91      555.13     41.73 o 
   1   3  10      805.05      902.48     51.91 o 
   2   3  10      984.48     1192.31     97.35 o 
   3   3  10     4236.29     4138.44    190.87 o 
   4   3  10      202.44      136.72     16.88 o 
   5   3  10     1132.26     1185.02    109.27 o 
   6   3  10       41.65       37.43     11.11 o 
   7   3  10      943.12      935.73     74.75 o 
   8   3  10     1566.86     1495.85     57.61 o 
   9   3  10     1195.62     1296.15     41.09 o 
  10   3  10       21.72       17.57      9.04 o 
  11   3  10      877.05      996.28     41.89 o 
  12   3  10       34.84       24.91      6.23 o 
  13   3  10       26.64       31.96      9.76 o 
 -13   4  10      423.75      433.97     35.69 o 
 -12   4  10      582.67      572.75     49.12 o 
 -11   4  10       78.37       55.72     12.21 o 
 -10   4  10        2.20       -1.23     13.12 o 
  -9   4  10     1214.97     1154.90     64.92 o 
  -8   4  10     1203.56     1143.61     46.18 o 
  -7   4  10     2958.63     2824.07    200.04 o 
  -6   4  10       42.71        1.87     17.24 o 
  -5   4  10      191.69      149.05     41.33 o 
  -4   4  10      217.40      147.74     43.92 o 
  -3   4  10     4664.44     5435.15    164.71 o 
  -2   4  10      562.21      597.12     68.90 o 
  -1   4  10        4.61       -7.79      8.81 o 
   0   4  10     3573.89     4123.22    160.64 o 
   1   4  10      933.70     1140.19    127.84 o 
   2   4  10       21.24       25.78     18.20 o 
   3   4  10     4933.66     5743.18    532.36 o 
   4   4  10     1206.30     1273.16     48.78 o 
   5   4  10       44.89       36.14     12.68 o 
   6   4  10     1848.41     1976.33     86.77 o 
   7   4  10      178.71      183.21     22.78 o 
   8   4  10     1587.15     1565.65     65.65 o 
   9   4  10     2137.11     2215.71     65.50 o 
  10   4  10      713.28      753.51     36.64 o 
  11   4  10      197.86      195.96     17.67 o 
  12   4  10       27.12       21.03      7.46 o 
  13   4  10       77.80       56.53      8.31 o 
 -13   5  10       68.80       79.90     15.62 o 
 -12   5  10      717.29      769.04     60.17 o 
 -11   5  10       43.78      114.57     19.60 o 
 -10   5  10      206.80      257.50     28.80 o 
  -9   5  10      691.78      588.96     63.88 o 
  -8   5  10      340.27      323.22     28.15 o 
  -7   5  10        2.11      -25.44     28.56 o 
  -6   5  10        5.34        1.45     24.11 o 
  -5   5  10      745.83      746.63    101.10 o 
  -4   5  10      287.58      270.39     73.13 o 
  -3   5  10      407.09      413.75     26.81 o 
  -2   5  10      229.11      298.23     34.25 o 
  -1   5  10     2297.83     2836.15    107.83 o 
   0   5  10      135.17      183.37     24.54 o 
   1   5  10     1500.20     1838.78    165.79 o 
   2   5  10      367.78      339.59     55.77 o 
   3   5  10      207.84      307.68     34.94 o 
   4   5  10      646.39      648.54     84.77 o 
   5   5  10       59.53       39.57     12.87 o 
   6   5  10      319.86      326.48     33.79 o 
   7   5  10      119.57       84.28     10.08 o 
   8   5  10      123.74      104.44     13.18 o 
   9   5  10     1040.86     1029.92     51.36 o 
  10   5  10      443.97      396.39     22.62 o 
  11   5  10      170.78      201.36     18.35 o 
  12   5  10       35.28       24.89      7.87 o 
 -13   6  10       71.61       53.88     11.64 o 
 -12   6  10        3.22       12.47     13.57 o 
 -11   6  10       80.64       62.48     21.94 o 
 -10   6  10       11.16       15.49     13.23 o 
  -9   6  10     2554.42     2468.06    132.52 o 
  -8   6  10      494.12      472.95     26.37 o 
  -7   6  10      153.98      181.46     17.73 o 
  -6   6  10      909.72      869.36    108.32 o 
  -5   6  10       61.93       33.43     15.00 o 
  -4   6  10     1820.61     2126.92    110.47 o 
  -3   6  10     4745.32     5689.19    121.45 o 
  -2   6  10      533.25      789.27     55.94 o 
  -1   6  10     3021.94     3226.36    118.55 o 
   0   6  10      174.85      235.45     30.18 o 
   1   6  10       65.50       46.31     69.01 o 
   2   6  10      769.33      869.95     89.52 o 
   3   6  10      150.47      246.97     53.17 o 
   4   6  10     4551.86     4512.70    247.99 o 
   5   6  10      128.47      124.60     46.32 o 
   6   6  10      279.36      240.02     57.29 o 
   7   6  10     1208.60     1221.16     44.34 o 
   8   6  10       25.34       34.49     13.08 o 
   9   6  10        2.24       11.82      7.86 o 
  10   6  10       83.56       78.91     12.61 o 
  11   6  10      212.24      220.97     18.73 o 
  12   6  10       28.96       32.92      7.38 o 
 -12   7  10      179.52      206.28     29.01 o 
 -11   7  10       14.27        1.01     14.15 o 
 -10   7  10      968.28     1131.78     55.23 o 
  -9   7  10       82.58       50.97     14.33 o 
  -8   7  10        9.66       18.20      7.60 o 
  -7   7  10      837.74      768.79     32.42 o 
  -6   7  10      332.66      226.33     56.84 o 
  -5   7  10      239.36      146.05     48.68 o 
  -4   7  10       25.71       36.40     13.28 o 
  -3   7  10       16.18       37.40     12.34 o 
  -2   7  10       75.36       53.22     10.45 o 
  -1   7  10       55.82      122.18     24.75 o 
   0   7  10       23.22       30.00     14.91 o 
   1   7  10      136.59      298.04     52.55 o 
   2   7  10     1016.47     1092.63    111.28 o 
   3   7  10       40.49       11.49     26.55 o 
   4   7  10      183.53      232.32     54.19 o 
   5   7  10     1445.67     1430.39    141.22 o 
   6   7  10      523.19      540.90     48.22 o 
   7   7  10      186.27      162.09     25.63 o 
   8   7  10     1298.64     1230.20     60.44 o 
   9   7  10      104.84      103.31     15.71 o 
  10   7  10      356.93      396.93     25.70 o 
  11   7  10      463.09      510.48     24.98 o 
  12   7  10       87.74       43.07     16.29 o 
 -12   8  10      477.78      540.00     43.56 o 
 -11   8  10       48.50       41.55     13.12 o 
 -10   8  10       72.10       77.61     15.04 o 
  -9   8  10      725.54      750.36     61.62 o 
  -8   8  10      505.70      444.12     49.93 o 
  -7   8  10      618.61      647.35     34.95 o 
  -6   8  10      312.92      243.44     31.63 o 
  -5   8  10     1022.19      915.70    117.06 o 
  -4   8  10      918.32      899.45     61.42 o 
  -3   8  10      844.58      727.05     53.68 o 
  -2   8  10      322.60      317.16     27.73 o 
  -1   8  10     1927.30     2069.28    101.71 o 
   0   8  10       57.32       49.43     19.41 o 
   1   8  10      138.09       77.85     32.66 o 
   2   8  10       68.16       50.01     25.96 o 
   3   8  10      662.90      695.67     92.77 o 
   4   8  10     1235.13     1140.37    123.56 o 
   5   8  10      254.47      225.40     60.43 o 
   6   8  10      391.36      407.40     25.10 o 
   7   8  10      271.83      265.41     51.48 o 
   8   8  10       17.15       10.26      9.24 o 
   9   8  10      235.97      208.37     24.22 o 
  10   8  10      775.74      756.36     34.02 o 
  11   8  10       59.98       47.71      7.67 o 
  12   8  10       78.94       76.92      9.71 o 
 -12   9  10       27.61        9.60      8.06 o 
 -11   9  10      318.91      410.46     26.28 o 
 -10   9  10     2428.02     2854.08    132.65 o 
  -9   9  10       16.76      -18.70     18.70 o 
  -8   9  10      199.46      163.29     29.64 o 
  -7   9  10       48.48       33.88     11.71 o 
  -6   9  10     3323.56     3104.78    129.10 o 
  -5   9  10       92.97       51.49     28.08 o 
  -4   9  10       26.43        8.79     12.14 o 
  -3   9  10       78.92       30.95     10.81 o 
  -2   9  10     7262.99     6877.28    177.06 o 
  -1   9  10     4529.18     4663.36    163.86 o 
   0   9  10      686.74      700.14     59.07 o 
   1   9  10     2173.06     2250.56    167.56 o 
   2   9  10     1756.71     1629.07    146.67 o 
   3   9  10     2120.88     1845.25    159.26 o 
   4   9  10      291.96      229.36     58.53 o 
   5   9  10       81.63      100.93     23.67 o 
   6   9  10      468.80      430.06     35.36 o 
   7   9  10     2049.17     1987.48     79.13 o 
   8   9  10      587.94      591.45     40.88 o 
   9   9  10      182.15      164.44     18.30 o 
  10   9  10       30.64       34.73      8.47 o 
  11   9  10     1526.15     1447.56     36.60 o 
 -12  10  10       61.89       25.29      7.46 o 
 -11  10  10        8.89       29.97      8.61 o 
 -10  10  10      147.27      158.63     20.92 o 
  -9  10  10      407.37      431.27     46.06 o 
  -8  10  10      922.37      823.77     67.98 o 
  -7  10  10      871.69      850.77     69.96 o 
  -6  10  10      244.03      255.12     31.99 o 
  -5  10  10      535.45      557.29     40.85 o 
  -4  10  10     1605.34     1496.39    142.17 o 
  -3  10  10     4350.47     4310.10    314.91 o 
  -2  10  10     1209.44     1258.37     69.32 o 
  -1  10  10      614.02      773.90     65.57 o 
   0  10  10      859.72      735.50     96.17 o 
   1  10  10     3653.48     3490.42    221.44 o 
   2  10  10      623.69      627.76     93.46 o 
   3  10  10       26.82      -23.89     31.62 o 
   4  10  10      103.36       76.43     17.44 o 
   5  10  10      218.86      185.66     30.26 o 
   6  10  10      468.40      380.29     43.85 o 
   7  10  10       70.34       72.14     25.97 o 
   8  10  10      644.83      672.30     59.96 o 
   9  10  10      381.61      362.16     23.91 o 
  10  10  10     1384.49     1407.44     41.51 o 
  11  10  10      537.08      464.80     23.65 o 
 -11  11  10      171.22      159.48     19.27 o 
 -10  11  10     1296.84     1454.11     53.20 o 
  -9  11  10      589.18      579.58     51.49 o 
  -8  11  10      214.87      182.70     31.77 o 
  -7  11  10      931.06      801.82     68.76 o 
  -6  11  10     1734.97     1600.94     99.86 o 
  -5  11  10       86.78       60.90     14.92 o 
  -4  11  10      154.53      127.94     17.11 o 
  -3  11  10      453.71      389.87     30.11 o 
  -2  11  10     5590.44     5432.58    160.36 o 
  -1  11  10      206.05      149.45     24.60 o 
   0  11  10     1792.75     1879.75    156.10 o 
   1  11  10       94.91       59.83     30.11 o 
   2  11  10     2522.96     2328.63    187.31 o 
   3  11  10      281.02      187.36     28.28 o 
   4  11  10      677.19      593.49     52.47 o 
   5  11  10      309.06      267.49     24.39 o 
   6  11  10      178.10      160.03     22.38 o 
   7  11  10     1470.78     1436.32     65.52 o 
   8  11  10     1346.87     1288.01     59.44 o 
   9  11  10     1749.89     1731.40     55.20 o 
  10  11  10       20.26        2.73     26.29 o 
 -11  12  10      228.17      225.62     21.86 o 
 -10  12  10       63.82       71.61     16.87 o 
  -9  12  10       61.76       63.07     20.16 o 
  -8  12  10      556.89      588.31     53.75 o 
  -7  12  10      437.89      440.58     50.05 o 
  -6  12  10       48.88       46.29     22.48 o 
  -5  12  10     2958.91     2949.92    261.50 o 
  -4  12  10     2312.95     2254.89     73.23 o 
  -3  12  10     2163.30     2162.48    101.52 o 
  -2  12  10     1265.23     1274.43     48.82 o 
  -1  12  10     1003.69      884.10     51.84 o 
   0  12  10      805.17      814.54    132.40 o 
   1  12  10      122.12       59.39     18.52 o 
   2  12  10     1355.53     1311.17     57.75 o 
   3  12  10      298.50      293.08     35.33 o 
   4  12  10       77.11       69.90     24.28 o 
   5  12  10     2125.05     2313.38    132.74 o 
   6  12  10      518.01      543.79     34.22 o 
   7  12  10      158.50      144.19     17.90 o 
   8  12  10      475.66      457.58     28.29 o 
   9  12  10      322.61      343.24     27.83 o 
  10  12  10       72.34       23.72      6.07 o 
 -10  13  10       41.77       23.78      5.96 o 
  -9  13  10       60.73       58.65     19.66 o 
  -8  13  10      694.15      664.04     56.03 o 
  -7  13  10      739.31      750.76     64.12 o 
  -6  13  10      947.65      893.70     73.26 o 
  -5  13  10      391.50      345.22     31.52 o 
  -4  13  10      624.86      543.22     44.38 o 
  -3  13  10       48.74        5.59      8.37 o 
  -2  13  10     2665.74     2785.01     81.28 o 
  -1  13  10      362.17      278.27     24.75 o 
   0  13  10     1090.37      973.61     56.40 o 
   1  13  10      145.62      154.15     19.39 o 
   2  13  10     1116.68     1056.12    104.73 o 
   3  13  10     2351.82     2412.20    128.51 o 
   4  13  10      193.36      197.62     39.93 o 
   5  13  10       42.02       55.25     23.11 o 
   6  13  10      210.33      199.50     38.17 o 
   7  13  10     1906.08     1964.26    111.46 o 
   8  13  10      178.82      162.45     31.27 o 
   9  13  10       12.03       16.17     12.25 o 
  10  13  10      141.17      151.06     16.84 o 
 -10  14  10       49.68       57.16     10.03 o 
  -9  14  10       21.28      -12.83     12.83 o 
  -8  14  10       69.54       75.33     19.37 o 
  -7  14  10       12.66       30.47     18.50 o 
  -6  14  10      176.85      171.97     23.49 o 
  -5  14  10      261.07      309.81     31.90 o 
  -4  14  10      307.25      301.39     31.95 o 
  -3  14  10     3186.10     3378.16    110.74 o 
  -2  14  10     1466.56     1467.38     57.30 o 
  -1  14  10     1308.97     1175.55     51.24 o 
   0  14  10     1529.20     1425.97     68.34 o 
   1  14  10      499.22      447.84     30.34 o 
   2  14  10       78.68       69.09     24.00 o 
   3  14  10      653.00      641.38     65.03 o 
   4  14  10      248.57      202.63     41.48 o 
   5  14  10     2215.51     2257.53    126.80 o 
   6  14  10      365.51      339.24     44.93 o 
   7  14  10      325.61      337.55     43.65 o 
   8  14  10       35.29       -4.06     13.03 o 
   9  14  10       25.47        7.26      7.47 o 
  -9  15  10       15.17       -0.49      6.44 o 
  -8  15  10      120.07      111.10     19.32 o 
  -7  15  10      649.22      639.65     51.65 o 
  -6  15  10       43.87       27.78     10.08 o 
  -5  15  10      259.83      235.52     26.64 o 
  -4  15  10       18.05       19.24     19.80 o 
  -3  15  10      332.39      336.13     27.29 o 
  -2  15  10      921.14      901.70     44.46 o 
  -1  15  10     1488.25     1308.68     54.44 o 
   0  15  10      941.18      906.34     53.12 o 
   1  15  10       28.39       20.04      8.02 o 
   2  15  10     1077.80     1099.49     58.25 o 
   3  15  10      140.07      168.54     34.60 o 
   4  15  10      250.00      256.89     42.26 o 
   5  15  10       81.50       96.39     27.55 o 
   6  15  10     1057.13     1174.95     80.82 o 
   7  15  10       14.46       -7.07     14.98 o 
   8  15  10      159.89      181.90     23.39 o 
   9  15  10       71.58       63.40     11.64 o 
  -8  16  10       24.43       15.03      8.13 o 
  -7  16  10        8.86       -1.10     13.26 o 
  -6  16  10        0.41        5.21     20.96 o 
  -5  16  10        6.45       11.37     10.15 o 
  -4  16  10       38.25       37.02     11.32 o 
  -3  16  10       10.71       16.71     15.69 o 
  -2  16  10      250.58      261.50     28.96 o 
  -1  16  10      116.85      120.74     15.99 o 
   0  16  10      165.40      142.18     23.55 o 
   1  16  10        1.23       -0.38      7.94 o 
   2  16  10       26.90       22.94     15.36 o 
   3  16  10      791.37      819.08     68.23 o 
   4  16  10       45.79       64.20     21.48 o 
   5  16  10       27.89       28.14     19.54 o 
   6  16  10       66.19       46.14     14.90 o 
   7  16  10       71.22       96.31     17.61 o 
   8  16  10       63.86       51.41     11.73 o 
  -8  17  10        0.30        4.94      6.48 o 
  -7  17  10      157.23      153.17     20.70 o 
  -6  17  10       35.74       17.83      6.50 o 
  -5  17  10       44.79       45.68     12.02 o 
  -4  17  10      222.33      255.56     27.82 o 
  -3  17  10     1021.06     1110.81     79.13 o 
  -2  17  10        6.60        4.53     13.36 o 
  -1  17  10      355.76      311.39     42.43 o 
   0  17  10        1.58      -10.93     12.13 o 
   1  17  10      165.18       87.70     28.03 o 
   2  17  10       46.21       27.30     13.52 o 
   3  17  10      181.10      180.34     31.84 o 
   4  17  10      744.79      649.61     54.81 o 
   5  17  10      285.77      273.35     33.67 o 
   6  17  10      129.23       96.22     19.38 o 
   7  17  10       20.87       17.54      9.59 o 
  -7  18  10      109.83      141.39     16.52 o 
  -6  18  10      110.62      102.45     17.67 o 
  -5  18  10      168.38      201.40     18.24 o 
  -4  18  10       98.41      140.27     17.67 o 
  -3  18  10      496.97      570.99     36.47 o 
  -2  18  10       30.47       26.83     10.35 o 
  -1  18  10      381.45      339.15     28.09 o 
   0  18  10       50.80       63.59     20.93 o 
   1  18  10      186.90      159.43     32.06 o 
   2  18  10       36.58       40.35     21.87 o 
   3  18  10       53.49       39.81     11.15 o 
   4  18  10       13.25       15.84      9.96 o 
   5  18  10     1501.83     1476.30     52.76 o 
   6  18  10      206.83      151.88     14.22 o 
  -5  19  10      631.93      626.33     25.85 o 
  -4  19  10      407.72      437.41     25.37 o 
  -3  19  10      246.11      303.13     22.53 o 
  -2  19  10      125.48      140.39     23.52 o 
  -1  19  10      223.95      250.82     21.11 o 
   0  19  10      100.74       76.96     17.54 o 
   1  19  10      131.31      125.22     21.44 o 
   2  19  10       51.54       60.91     17.18 o 
   3  19  10      901.48     1135.61    124.43 o 
   4  19  10     1711.71     2063.09    256.78 o 
   5  19  10      201.06      112.12     11.12 o 
  -3  20  10      299.36      315.25     27.74 o 
  -2  20  10      126.93      122.84     19.39 o 
  -1  20  10       10.72       28.52     11.79 o 
   0  20  10       53.50       45.96     14.34 o 
   1  20  10       80.39       46.43      7.94 o 
   2  20  10      582.22      501.71     24.26 o 
   3  20  10      414.99      403.03     29.10 o 
  -1  21  10      306.57      338.56     23.75 o 
   0  21  10      593.56      527.53     30.31 o 
 -13   1  11      127.10      118.88     13.09 o 
 -12   1  11       49.71       40.75     11.06 o 
 -11   1  11       77.10       73.15     18.42 o 
 -10   1  11      294.79      284.98     27.11 o 
  -9   1  11       54.29       75.52     13.86 o 
  -8   1  11      289.80      311.01     18.38 o 
  -7   1  11        2.39        8.45     13.86 o 
  -6   1  11     1522.37     1450.72     93.89 o 
  -5   1  11      892.38      748.04     63.17 o 
  -4   1  11      688.61      714.22     57.80 o 
  -3   1  11     1143.43     1314.58     75.86 o 
  -2   1  11     2429.52     2302.30     96.29 o 
  -1   1  11     2068.36     2024.66     88.28 o 
   0   1  11      598.22      607.91     45.38 o 
   1   1  11      186.50      417.00     40.47 o 
   2   1  11      235.32      208.95     30.13 o 
   3   1  11      320.12      335.25     38.06 o 
   4   1  11      500.12      593.37     33.64 o 
   5   1  11     1019.87     1191.60     51.87 o 
   6   1  11      492.33      549.80     52.59 o 
   7   1  11      253.01      286.21     30.12 o 
   8   1  11       55.23       31.50      7.95 o 
   9   1  11      425.82      419.50     25.97 o 
  10   1  11      350.79      381.88     36.53 o 
  11   1  11      423.94      460.52     29.05 o 
  12   1  11     1427.27     1367.57     35.43 o 
  13   1  11       18.14       14.01      5.47 o 
 -13   2  11       27.28       23.77      9.94 o 
 -12   2  11      626.37      667.94     39.61 o 
 -11   2  11      294.30      321.61     25.17 o 
 -10   2  11        3.27       -0.22      9.38 o 
  -9   2  11      409.11      396.51     27.64 o 
  -8   2  11     2011.58     2047.62     44.27 o 
  -7   2  11       42.41       51.80     32.70 o 
  -6   2  11       16.56       21.59     12.39 o 
  -5   2  11     1045.98     1047.06     75.94 o 
  -4   2  11      343.68      560.86     40.34 o 
  -3   2  11      997.22      771.24     55.09 o 
  -2   2  11     5070.07     5284.48    154.33 o 
  -1   2  11       22.12       32.97     30.71 o 
   0   2  11       52.96       49.79     20.85 o 
   1   2  11     1608.03     1494.59    109.42 o 
   2   2  11      897.30     1275.83     71.95 o 
   3   2  11     2233.95     2690.30    110.49 o 
   4   2  11     3613.59     4463.24    178.42 o 
   5   2  11      367.23      275.44     29.78 o 
   6   2  11      294.50      302.72     44.20 o 
   7   2  11      206.73      187.88     19.80 o 
   8   2  11        1.07       -8.33      8.33 o 
   9   2  11      813.11      830.00     50.98 o 
  10   2  11      429.33      415.20     27.88 o 
  11   2  11      116.81       97.71     14.40 o 
  12   2  11       72.10       76.64      9.66 o 
 -13   3  11     1365.99     1664.51     71.89 o 
 -12   3  11      143.03      161.91     18.98 o 
 -11   3  11       40.92       26.63     10.59 o 
 -10   3  11      281.97      275.31     26.38 o 
  -9   3  11     2893.83     2829.12     86.71 o 
  -8   3  11      229.37      266.00     18.23 o 
  -7   3  11        7.34       -4.51     19.56 o 
  -6   3  11      134.05       42.69     30.73 o 
  -5   3  11     4004.31     3928.05    218.44 o 
  -4   3  11      101.28       43.53     13.84 o 
  -3   3  11     3862.36     4623.33    145.04 o 
  -2   3  11      871.01     1091.77     65.84 o 
  -1   3  11     1224.71      951.33     59.29 o 
   0   3  11     1276.18     1095.44     69.45 o 
   1   3  11     4182.18     5006.79    346.50 o 
   2   3  11      790.28      917.27     65.27 o 
   3   3  11     7487.52     8126.13    280.24 o 
   4   3  11     8041.85     8404.15    733.46 o 
   5   3  11     6078.49     6786.34    352.36 o 
   6   3  11      716.50      872.20     56.59 o 
   7   3  11      335.36      327.51     25.13 o 
   8   3  11      431.57      446.47     31.30 o 
   9   3  11      308.05      321.49     21.93 o 
  10   3  11      878.04      787.17     37.48 o 
  11   3  11      161.15      152.77     15.75 o 
  12   3  11       67.05       44.33      6.80 o 
 -13   4  11      633.18      755.70     44.95 o 
 -12   4  11      432.65      551.37     34.22 o 
 -11   4  11      676.15      825.24     49.68 o 
 -10   4  11      389.15      424.37     32.85 o 
  -9   4  11      113.91      102.89     20.29 o 
  -8   4  11     3288.76     2945.87     98.33 o 
  -7   4  11     2955.17     2936.74    210.26 o 
  -6   4  11      284.46      271.93     58.53 o 
  -5   4  11      526.18      438.87     71.51 o 
  -4   4  11      521.39      438.79     66.15 o 
  -3   4  11     2593.78     2675.51    103.31 o 
  -2   4  11     3574.10     3400.85    122.15 o 
  -1   4  11      890.33      934.60     59.65 o 
   0   4  11     7342.71     8574.63    258.99 o 
   1   4  11      244.43      115.75     19.76 o 
   2   4  11    14486.97    13871.65    425.25 o 
   3   4  11     1375.24     1885.26    167.96 o 
   4   4  11     2867.49     3191.11    322.86 o 
   5   4  11     2516.12     2498.68    174.96 o 
   6   4  11     3568.32     3392.55    212.27 o 
   7   4  11     1319.30     1267.89     54.33 o 
   8   4  11      189.79      241.43     18.17 o 
   9   4  11       23.92       17.00      7.05 o 
  10   4  11      183.08      157.56     16.47 o 
  11   4  11      115.83      116.99     11.16 o 
  12   4  11      106.86      113.94     11.15 o 
 -13   5  11      725.68      815.43     43.95 o 
 -12   5  11      116.90       91.47     21.17 o 
 -11   5  11      263.07      338.51     30.49 o 
 -10   5  11      257.18      242.38     23.70 o 
  -9   5  11     1165.91     1109.46     63.28 o 
  -8   5  11       24.22       18.12      9.78 o 
  -7   5  11     2715.64     2825.20     80.89 o 
  -6   5  11      100.43       66.20     29.46 o 
  -5   5  11     3604.97     3451.52    210.53 o 
  -4   5  11      706.39      445.96     46.49 o 
  -3   5  11       70.15      117.92     24.10 o 
  -2   5  11     4159.37     4529.17    146.95 o 
  -1   5  11    17110.19    16624.78    353.15 o 
   0   5  11     1073.39      789.73     54.84 o 
   1   5  11     8011.73     9077.71    590.01 o 
   2   5  11     1939.09     1885.15    138.80 o 
   3   5  11     2752.93     2750.04    195.69 o 
   4   5  11     5733.38     5327.44    260.89 o 
   5   5  11     1060.90      967.74    111.85 o 
   6   5  11     1498.90     1547.28    143.32 o 
   7   5  11      703.34      572.75     32.89 o 
   8   5  11      127.27       88.20     13.40 o 
   9   5  11      155.68      165.18     18.08 o 
  10   5  11       13.34       14.39      8.43 o 
  11   5  11       98.72       89.10     11.77 o 
  12   5  11      111.84      121.77     13.07 o 
 -13   6  11       98.65      117.97     15.25 o 
 -12   6  11      406.30      502.83     44.61 o 
 -11   6  11      736.82      840.90    116.45 o 
 -10   6  11       41.59       27.84     12.73 o 
  -9   6  11      719.62      665.91     67.80 o 
  -8   6  11      154.20      120.85     17.10 o 
  -7   6  11      160.74       94.36     13.12 o 
  -6   6  11      640.73      614.98     95.24 o 
  -5   6  11       43.27       19.94     24.95 o 
  -4   6  11     2887.30     3413.45    267.40 o 
  -3   6  11      741.34      551.22     34.20 o 
  -2   6  11     4850.00     4980.33    158.16 o 
  -1   6  11      676.25      698.54     68.77 o 
   0   6  11      826.99     1032.76    129.70 o 
   1   6  11     2814.55     2796.17    168.49 o 
   2   6  11      977.99      753.12     89.38 o 
   3   6  11     3653.85     3942.87    142.24 o 
   4   6  11      169.78      191.09     50.05 o 
   5   6  11     2769.93     2554.85    188.41 o 
   6   6  11     4243.64     3884.64    144.20 o 
   7   6  11       69.94       11.73     12.38 o 
   8   6  11     2638.89     2503.76     70.46 o 
   9   6  11     1455.11     1460.76     53.08 o 
  10   6  11      215.12      231.63     20.72 o 
  11   6  11      117.42      117.83     12.35 o 
  12   6  11      129.13      101.48     11.05 o 
 -12   7  11        1.73        2.30     11.76 o 
 -11   7  11       25.95       17.89      9.98 o 
 -10   7  11      127.28      117.96     26.65 o 
  -9   7  11     1868.80     2086.85    112.73 o 
  -8   7  11     1898.21     2022.53     65.62 o 
  -7   7  11     1662.81     1674.27     51.71 o 
  -6   7  11      127.24      101.30     22.96 o 
  -5   7  11      271.53      143.28     37.56 o 
  -4   7  11      951.32     1012.37     59.80 o 
  -3   7  11     1182.62     1329.43     65.96 o 
  -2   7  11     4769.18     4881.35    132.82 o 
  -1   7  11     5680.78     6233.49    649.89 o 
   0   7  11      389.73      525.76     48.39 o 
   1   7  11     4850.10     5200.24    244.13 o 
   2   7  11      218.40      203.75     49.10 o 
   3   7  11     1805.52     1691.10    146.39 o 
   4   7  11     5094.13     4490.54    260.43 o 
   5   7  11     5721.52     5458.77    290.03 o 
   6   7  11       24.05       -1.74      9.37 o 
   7   7  11     2209.65     2204.53     65.62 o 
   8   7  11      134.82       77.16     16.39 o 
   9   7  11     1507.17     1444.28     62.15 o 
  10   7  11      264.10      284.38     21.34 o 
  11   7  11       39.02       51.88      8.61 o 
  12   7  11      376.67      322.21     14.62 o 
 -12   8  11     1006.99     1085.48     58.17 o 
 -11   8  11      145.50      104.45     22.17 o 
 -10   8  11        6.16       -5.25      8.52 o 
  -9   8  11       67.77       65.03     17.21 o 
  -8   8  11     1107.74     1140.90     58.90 o 
  -7   8  11     1439.88     1399.32     65.16 o 
  -6   8  11     1826.19     1620.85     63.15 o 
  -5   8  11        4.91       20.96     27.54 o 
  -4   8  11     2163.81     2105.82    100.74 o 
  -3   8  11      907.68      846.33     56.02 o 
  -2   8  11     6581.27     7234.26    423.75 o 
  -1   8  11      855.04      956.21     75.88 o 
   0   8  11      231.06      183.56     29.71 o 
   1   8  11       70.64       40.14     18.11 o 
   2   8  11     1972.28     2012.48    161.75 o 
   3   8  11       41.44       14.81     27.74 o 
   4   8  11        6.30       18.06     15.72 o 
   5   8  11      538.88      591.82     51.71 o 
   6   8  11      933.39      929.62     47.21 o 
   7   8  11      933.89      976.15     53.22 o 
   8   8  11       15.60       22.76     11.01 o 
   9   8  11       41.70       34.30     11.95 o 
  10   8  11      257.67      267.77     20.01 o 
  11   8  11      361.08      381.94     18.53 o 
  12   8  11      140.74      104.09     16.50 o 
 -12   9  11      612.98      677.95     40.21 o 
 -11   9  11      285.97      296.95     35.45 o 
 -10   9  11       27.26       21.15     13.19 o 
  -9   9  11      151.15      129.34     24.01 o 
  -8   9  11        6.49       -9.20     12.75 o 
  -7   9  11      747.64      790.82     78.41 o 
  -6   9  11       30.27       19.04      8.31 o 
  -5   9  11      248.45      190.02     22.08 o 
  -4   9  11     1137.58     1299.54     88.16 o 
  -3   9  11       16.09       12.70      8.55 o 
  -2   9  11     1465.05     1202.53     65.75 o 
  -1   9  11     3308.10     3767.43    148.79 o 
   0   9  11      289.85      528.02     78.96 o 
   1   9  11       74.89      104.12     42.11 o 
   2   9  11       47.50       22.01     16.72 o 
   3   9  11     1650.81     1570.54    149.42 o 
   4   9  11      415.17      366.47     70.68 o 
   5   9  11     1758.29     1713.61     89.45 o 
   6   9  11      395.81      384.16     33.52 o 
   7   9  11      239.84      249.63     27.15 o 
   8   9  11     1554.99     1538.63     65.99 o 
   9   9  11      432.50      453.73     33.07 o 
  10   9  11      497.47      456.56     24.28 o 
  11   9  11       63.69       53.55      6.10 o 
 -11  10  11      318.92      370.57     35.67 o 
 -10  10  11       96.73      101.40     22.51 o 
  -9  10  11      598.08      591.32     51.71 o 
  -8  10  11       89.31       78.80     22.44 o 
  -7  10  11      157.19      123.41     19.47 o 
  -6  10  11       82.12       57.80     16.01 o 
  -5  10  11      359.06      333.28     33.04 o 
  -4  10  11      892.87      870.39     48.03 o 
  -3  10  11     1537.37     1499.04    125.22 o 
  -2  10  11     1121.25     1138.26     65.98 o 
  -1  10  11      413.43      382.17     45.95 o 
   0  10  11      194.27      169.12     48.56 o 
   1  10  11        7.86        6.45     26.15 o 
   2  10  11      472.84      412.40     76.91 o 
   3  10  11     2696.04     2489.30    192.88 o 
   4  10  11      352.93      324.25     32.04 o 
   5  10  11     1579.65     1630.24    105.32 o 
   6  10  11     1321.15     1300.05     61.31 o 
   7  10  11       27.60       12.40     25.20 o 
   8  10  11      452.81      490.62     35.39 o 
   9  10  11      212.42      228.43     18.25 o 
  10  10  11       41.03       49.46      7.94 o 
  11  10  11      173.54      150.99     21.78 o 
 -11  11  11      101.48      124.55     18.24 o 
 -10  11  11       35.18       51.72      9.38 o 
  -9  11  11       82.12      119.50     24.17 o 
  -8  11  11        6.21       13.29     14.59 o 
  -7  11  11        2.27      -11.80     12.23 o 
  -6  11  11      101.19      115.35     21.52 o 
  -5  11  11       14.04       25.25     20.47 o 
  -4  11  11      104.14      129.71     20.51 o 
  -3  11  11     1829.68     1863.51     81.85 o 
  -2  11  11     1452.73     1361.92     56.88 o 
  -1  11  11      182.35      186.67     35.44 o 
   0  11  11     1176.98     1125.64    124.94 o 
   1  11  11        0.89        2.96     23.72 o 
   2  11  11     1096.16      838.34    147.11 o 
   3  11  11      516.92      494.40     45.13 o 
   4  11  11      111.58      161.98     27.18 o 
   5  11  11        2.52       14.76     14.35 o 
   6  11  11        0.13       -1.61      8.97 o 
   7  11  11        2.29       -7.44     11.08 o 
   8  11  11       60.30       42.06     14.14 o 
   9  11  11       56.26       50.74      8.79 o 
  10  11  11      132.35      154.94     38.20 o 
 -10  12  11       25.40       23.42      5.72 o 
  -9  12  11       16.17       35.86     15.66 o 
  -8  12  11       59.65       63.75     20.34 o 
  -7  12  11       92.06      126.81     29.44 o 
  -6  12  11     1849.65     1909.02    140.86 o 
  -5  12  11      261.20      289.79     30.69 o 
  -4  12  11     1152.43     1121.69     50.35 o 
  -3  12  11       74.64       46.56     11.20 o 
  -2  12  11      332.09      322.16     25.02 o 
  -1  12  11       25.30       25.30     11.51 o 
   0  12  11      703.68      610.90     51.52 o 
   1  12  11       32.43        7.70     19.05 o 
   2  12  11      157.30      123.08     21.34 o 
   3  12  11     1237.71     1460.30     98.38 o 
   4  12  11       70.74       54.46     21.57 o 
   5  12  11       31.59       26.45     14.53 o 
   6  12  11      581.39      488.13     43.60 o 
   7  12  11       26.53       15.72     11.50 o 
   8  12  11       87.18       78.95     15.31 o 
   9  12  11      117.57      116.13     16.94 o 
  10  12  11       43.35       56.99     13.06 o 
 -10  13  11      326.42      305.23     27.07 o 
  -9  13  11      556.47      611.25     43.90 o 
  -8  13  11      745.43      789.71     59.22 o 
  -7  13  11      425.36      370.89     44.00 o 
  -6  13  11       19.97       31.39     20.60 o 
  -5  13  11       42.74       11.23     11.00 o 
  -4  13  11       17.62       -2.62     11.16 o 
  -3  13  11      727.90      669.61     37.89 o 
  -2  13  11     5428.40     5163.36    115.63 o 
  -1  13  11      640.57      612.58     42.52 o 
   0  13  11       40.06       41.77     15.91 o 
   1  13  11        5.89      -14.21     21.99 o 
   2  13  11       58.70       64.09     19.14 o 
   3  13  11      994.60      988.30     78.88 o 
   4  13  11      273.05      258.26     43.30 o 
   5  13  11     1719.24     1672.64    108.60 o 
   6  13  11        4.39      -19.86     19.86 o 
   7  13  11      723.88      689.38     63.41 o 
   8  13  11      374.66      358.61     39.34 o 
   9  13  11       15.09       10.72      9.88 o 
  -9  14  11      221.18      208.09     13.35 o 
  -8  14  11      248.39      260.15     30.93 o 
  -7  14  11     1871.23     1871.29     94.33 o 
  -6  14  11      456.26      496.20     51.66 o 
  -5  14  11      713.20      760.72     38.20 o 
  -4  14  11      961.26      900.42     54.41 o 
  -3  14  11     1081.70     1018.68     48.23 o 
  -2  14  11     1464.49     1464.13     58.17 o 
  -1  14  11      335.07      332.00     27.11 o 
   0  14  11      840.97      678.41     39.44 o 
   1  14  11      241.06      221.45     28.06 o 
   2  14  11     1919.99     1979.46    111.27 o 
   3  14  11      930.25      962.45     78.26 o 
   4  14  11        1.73       14.13     14.25 o 
   5  14  11      226.52      236.30     40.98 o 
   6  14  11      653.12      680.85     63.62 o 
   7  14  11      143.49      129.25     27.64 o 
   8  14  11       89.11       90.81     19.18 o 
   9  14  11       91.26       94.16     15.66 o 
  -9  15  11      382.61      304.24     23.84 o 
  -8  15  11       67.67       48.76     13.11 o 
  -7  15  11      151.56      130.43     23.95 o 
  -6  15  11     1016.63      895.61     43.41 o 
  -5  15  11      513.63      524.86     37.24 o 
  -4  15  11       74.31       47.87     14.41 o 
  -3  15  11       11.80        5.97      9.29 o 
  -2  15  11      605.82      653.85     37.47 o 
  -1  15  11     1899.86     1763.57     63.53 o 
   0  15  11      490.83      446.77     31.61 o 
   1  15  11      468.97      427.96     37.48 o 
   2  15  11      462.61      475.82     37.34 o 
   3  15  11      492.58      491.88     53.53 o 
   4  15  11     2331.77     2456.27    125.28 o 
   5  15  11      909.72      973.34     73.99 o 
   6  15  11        9.51      -11.32     16.95 o 
   7  15  11       27.82      -17.32     17.32 o 
   8  15  11       79.64       70.48     14.51 o 
  -8  16  11       50.44       29.43     10.73 o 
  -7  16  11      262.52      265.03     30.00 o 
  -6  16  11       77.49       77.04     12.43 o 
  -5  16  11      583.99      620.14     39.43 o 
  -4  16  11      119.70      106.80     17.99 o 
  -3  16  11     2726.12     2741.29     93.10 o 
  -2  16  11      440.14      427.28     35.95 o 
  -1  16  11       14.42       14.39     10.77 o 
   0  16  11      301.76      267.56     29.29 o 
   1  16  11       80.76       37.43     20.71 o 
   2  16  11     2629.06     2766.35    123.16 o 
   3  16  11       84.37       77.43     20.09 o 
   4  16  11       83.45       76.28     22.83 o 
   5  16  11      375.80      372.91     42.42 o 
   6  16  11     1224.01     1269.67     72.72 o 
   7  16  11      278.29      312.81     30.89 o 
   8  16  11        4.60        1.48     14.16 o 
  -7  17  11       80.14       79.63     15.52 o 
  -6  17  11      557.07      537.09     42.68 o 
  -5  17  11      259.43      239.63     27.58 o 
  -4  17  11      170.99      228.93     23.63 o 
  -3  17  11      133.97      112.33     17.98 o 
  -2  17  11      717.36      697.14     43.24 o 
  -1  17  11      525.75      520.36     37.34 o 
   0  17  11      818.18      644.36     63.19 o 
   1  17  11       17.31        6.82     12.87 o 
   2  17  11      120.54      108.65     16.97 o 
   3  17  11     1280.35     1390.58     77.91 o 
   4  17  11     1709.81     1977.63     93.74 o 
   5  17  11      271.70      346.89     36.43 o 
   6  17  11      318.96      354.66     32.07 o 
   7  17  11      369.50      366.44     27.68 o 
  -6  18  11      143.21      164.61     20.17 o 
  -5  18  11      402.96      406.10     24.22 o 
  -4  18  11      122.63      151.42     17.32 o 
  -3  18  11     1086.76     1243.65     52.54 o 
  -2  18  11      273.17      305.10     25.17 o 
  -1  18  11       25.77       27.31     10.64 o 
   0  18  11      162.60      121.95     26.39 o 
   1  18  11       53.93       14.77     15.26 o 
   2  18  11      180.07      190.12     19.21 o 
   3  18  11      234.80      269.41     23.22 o 
   4  18  11       56.79       61.01     11.33 o 
   5  18  11      287.94      327.86     24.94 o 
   6  18  11     1048.52     1084.89     35.74 o 
  -5  19  11      114.41      156.98     18.24 o 
  -4  19  11      486.75      519.56     27.26 o 
  -3  19  11       82.84       74.31     11.72 o 
  -2  19  11       18.28       11.54     10.32 o 
  -1  19  11      413.58      431.85     26.99 o 
   0  19  11       55.39       38.90     11.34 o 
   1  19  11      334.77      288.15     33.35 o 
   2  19  11       14.53        4.91      8.10 o 
   3  19  11       72.47       38.85      7.36 o 
   4  19  11      583.91      603.09     94.79 o 
   5  19  11       29.37       20.05      8.11 o 
  -3  20  11      496.12      508.54     31.51 o 
  -2  20  11      265.17      308.41     27.17 o 
  -1  20  11      195.81      218.11     23.69 o 
   0  20  11        3.19       -6.24      7.86 o 
   1  20  11       78.65       69.92      9.06 o 
   2  20  11       19.97       17.26      8.66 o 
 -13   0  12        7.52       23.51      9.06 o 
 -12   0  12     1267.39     1353.40     79.56 o 
 -11   0  12      451.14      528.60     56.49 o 
 -10   0  12     1828.50     1951.16     86.40 o 
  -9   0  12       83.16       71.58     32.93 o 
  -8   0  12     5476.32     5429.18    133.61 o 
  -7   0  12    14454.64    14435.55    495.65 o 
  -6   0  12      460.95      349.88     64.01 o 
  -5   0  12     3124.58     3037.63    192.18 o 
  -4   0  12     5368.22     5666.29    258.47 o 
  -3   0  12      864.93      979.97     95.55 o 
  -2   0  12     5695.92     5498.92    233.66 o 
  -1   0  12      110.05       63.45     21.22 o 
   0   0  12      344.80      472.98     63.13 o 
   1   0  12     6291.69     7178.12    272.82 o 
   2   0  12      171.80      120.46     35.26 o 
   3   0  12    10181.81    10291.02    351.07 o 
   4   0  12     2781.79     3759.35    197.83 o 
   5   0  12       70.19       80.26     17.71 o 
   6   0  12     2515.71     2631.84    126.08 o 
   7   0  12      498.34      493.93     37.92 o 
   8   0  12      165.76      149.68     42.13 o 
   9   0  12      719.42      742.34     48.06 o 
  10   0  12      329.34      291.70     49.36 o 
  11   0  12     3518.75     3695.26    161.77 o 
  12   0  12     2094.12     2115.94     60.10 o 
 -13   1  12       62.21       44.44      8.25 o 
 -12   1  12      818.62      853.05     44.05 o 
 -11   1  12       42.12       48.16     13.30 o 
 -10   1  12      383.84      356.88     29.52 o 
  -9   1  12      351.78      293.70     21.55 o 
  -8   1  12      524.62      475.11     22.79 o 
  -7   1  12      533.79      443.67     56.52 o 
  -6   1  12      368.71      375.26     48.57 o 
  -5   1  12     8007.38     8367.53    185.01 o 
  -4   1  12    11570.15    11256.64    274.00 o 
  -3   1  12     1301.08     1276.98     78.73 o 
  -2   1  12    14045.19    16354.20    413.61 o 
  -1   1  12      221.02      122.43     31.23 o 
   0   1  12      721.19      432.29     39.93 o 
   1   1  12     5246.65     6867.60    189.43 o 
   2   1  12      126.45       64.95     18.09 o 
   3   1  12      139.34      110.65     22.85 o 
   4   1  12     6798.06     7331.91    205.17 o 
   5   1  12      633.00      492.44     33.76 o 
   6   1  12      386.44      376.11     31.77 o 
   7   1  12     1081.77     1199.77     46.64 o 
   8   1  12     1164.32     1208.62     44.14 o 
   9   1  12     1614.03     1690.68     50.91 o 
  10   1  12     4430.44     4662.31    101.25 o 
  11   1  12       38.30       46.37      9.94 o 
  12   1  12       61.05       95.48      8.88 o 
 -13   2  12      338.18      363.22     30.58 o 
 -12   2  12      168.11      162.46     19.04 o 
 -11   2  12      306.97      325.08     25.61 o 
 -10   2  12      278.19      294.96     27.27 o 
  -9   2  12      386.99      400.51     24.84 o 
  -8   2  12       51.86       37.14      6.95 o 
  -7   2  12     1360.59     1439.51    139.89 o 
  -6   2  12     4273.12     4053.09    236.24 o 
  -5   2  12     2241.51     2001.93    153.44 o 
  -4   2  12      186.28      246.90     33.58 o 
  -3   2  12      822.07      701.89     60.49 o 
  -2   2  12     2811.37     2532.11    104.61 o 
  -1   2  12     1688.94     1695.41     83.33 o 
   0   2  12     2071.11     2380.11     97.55 o 
   1   2  12      312.96      422.57     60.18 o 
   2   2  12     3035.17     3945.34    139.45 o 
   3   2  12     2224.52     2132.87    101.44 o 
   4   2  12      174.18       84.74     19.76 o 
   5   2  12      127.93       99.58     35.06 o 
   6   2  12     1123.48     1086.39     62.64 o 
   7   2  12     7760.21     8310.60    153.66 o 
   8   2  12       60.43       34.01      8.49 o 
   9   2  12       24.40       58.37      9.18 o 
  10   2  12       25.07       18.20      7.70 o 
  11   2  12      489.78      533.97     28.73 o 
  12   2  12       58.07       18.32      6.19 o 
 -13   3  12      514.68      500.35     34.78 o 
 -12   3  12       19.43       28.06     10.56 o 
 -11   3  12      379.72      393.77     27.84 o 
 -10   3  12     2576.72     2608.54     80.03 o 
  -9   3  12      481.83      419.98     32.48 o 
  -8   3  12      156.04      167.46     14.06 o 
  -7   3  12     1552.68     1664.11     50.05 o 
  -6   3  12      503.96      430.35     74.86 o 
  -5   3  12      460.78      461.70     73.43 o 
  -4   3  12     1827.48     1568.78     91.97 o 
  -3   3  12     7366.47     7956.98    442.13 o 
  -2   3  12      198.96      206.04     28.36 o 
  -1   3  12      291.66      218.27     30.19 o 
   0   3  12       84.88       86.50     18.01 o 
   1   3  12      382.72      354.02     49.21 o 
   2   3  12     7074.36     7723.44    208.54 o 
   3   3  12      259.28      318.94     39.70 o 
   4   3  12     6505.16     7128.47    339.36 o 
   5   3  12     1079.46     1055.87    112.12 o 
   6   3  12     3560.77     4105.41    232.55 o 
   7   3  12      831.65      798.86     70.33 o 
   8   3  12     3893.28     3984.75     82.56 o 
   9   3  12       57.65       23.04      9.92 o 
  10   3  12       30.91       18.70      7.78 o 
  11   3  12      367.19      397.79     24.19 o 
  12   3  12      147.96      168.35     13.03 o 
 -13   4  12       40.89       37.71     10.48 o 
 -12   4  12      292.53      278.96     34.28 o 
 -11   4  12      662.71      794.63     38.49 o 
 -10   4  12       24.97       39.34     11.02 o 
  -9   4  12       28.58       18.59     12.10 o 
  -8   4  12      519.49      466.94     32.53 o 
  -7   4  12       89.42       67.52     13.30 o 
  -6   4  12      224.25      259.73     56.81 o 
  -5   4  12      244.58      292.11     58.42 o 
  -4   4  12      208.60      266.97     53.95 o 
  -3   4  12     3049.58     3495.94    153.27 o 
  -2   4  12     1409.48     1503.80     81.82 o 
  -1   4  12     3484.89     4021.15    134.70 o 
   0   4  12     1976.18     2364.24    188.35 o 
   1   4  12     2677.55     3318.69    254.57 o 
   2   4  12     3127.22     2877.88    174.80 o 
   3   4  12     5011.77     5106.34    178.85 o 
   4   4  12       57.18       51.35     14.46 o 
   5   4  12        9.90       46.44     26.22 o 
   6   4  12       18.89       34.53     28.16 o 
   7   4  12     2252.50     2181.50     65.66 o 
   8   4  12        9.92       12.22      7.51 o 
   9   4  12     1015.81     1142.04     40.74 o 
  10   4  12     1558.74     1501.72     49.66 o 
  11   4  12      150.64      127.58     12.97 o 
  12   4  12       30.22       20.70      8.02 o 
 -13   5  12      559.89      550.98     32.45 o 
 -12   5  12       33.88       49.48     15.75 o 
 -11   5  12       64.44       75.18     20.38 o 
 -10   5  12      381.38      370.53     29.31 o 
  -9   5  12      245.91      235.35     28.27 o 
  -8   5  12       94.18       72.68     13.20 o 
  -7   5  12      239.48      243.45     20.67 o 
  -6   5  12      133.80      153.29     45.38 o 
  -5   5  12      461.28      497.91     76.68 o 
  -4   5  12       95.00       65.79     32.34 o 
  -3   5  12     4578.41     5410.32    434.29 o 
  -2   5  12      155.98      178.53     28.71 o 
  -1   5  12     1555.07     1702.48     86.60 o 
   0   5  12      136.77      162.41     27.06 o 
   1   5  12      497.08      404.53     44.95 o 
   2   5  12        0.56        3.26     15.89 o 
   3   5  12      368.79      459.46     47.42 o 
   4   5  12     1840.34     1787.63    149.05 o 
   5   5  12      518.13      496.90     84.78 o 
   6   5  12      559.27      459.79     42.84 o 
   7   5  12     6522.86     6439.57    123.66 o 
   8   5  12       80.13       83.87     16.16 o 
   9   5  12      932.50      972.50     45.10 o 
  10   5  12      374.39      330.44     27.29 o 
  11   5  12       78.09       60.04      8.52 o 
  12   5  12       32.20       37.96      5.42 o 
 -12   6  12        1.81        0.61      8.36 o 
 -11   6  12        6.21        5.01     11.08 o 
 -10   6  12       48.28       60.24     12.55 o 
  -9   6  12      394.80      400.05     50.86 o 
  -8   6  12       14.14       -0.29      9.78 o 
  -7   6  12      705.12      681.05     35.57 o 
  -6   6  12       48.82      -17.66     30.14 o 
  -5   6  12       36.42        5.50     18.55 o 
  -4   6  12      242.87      228.39     36.78 o 
  -3   6  12        3.28        4.04      7.03 o 
  -2   6  12       14.83       30.72     13.94 o 
  -1   6  12     3116.86     3573.59    169.62 o 
   0   6  12      260.24      302.72     44.81 o 
   1   6  12      162.24      109.80     28.15 o 
   2   6  12     1839.43     1758.15    139.49 o 
   3   6  12      126.43      179.84     30.02 o 
   4   6  12        6.79       23.55     26.70 o 
   5   6  12      249.46      228.60     55.84 o 
   6   6  12       14.79        8.52     14.78 o 
   7   6  12       21.45       24.25      9.50 o 
   8   6  12      130.03       89.19     13.87 o 
   9   6  12       90.41       97.14     16.81 o 
  10   6  12       45.50       48.18     10.00 o 
  11   6  12       15.32       11.85      5.30 o 
  12   6  12        1.81        1.22      3.40 o 
 -12   7  12      214.54      236.47     26.88 o 
 -11   7  12        2.12       -9.50      9.50 o 
 -10   7  12       61.36       85.22     24.39 o 
  -9   7  12      443.94      541.25     57.89 o 
  -8   7  12      432.22      423.59     25.71 o 
  -7   7  12       44.62       52.19      9.65 o 
  -6   7  12       24.11       25.19      7.51 o 
  -5   7  12       27.42       19.61     23.08 o 
  -4   7  12      309.88      252.06     29.88 o 
  -3   7  12      364.72      405.77     36.80 o 
  -2   7  12       71.83       69.33     17.35 o 
  -1   7  12      190.16      335.26     42.74 o 
   0   7  12     5092.53     5114.49    696.18 o 
   1   7  12     2063.57     2115.23    152.17 o 
   2   7  12     1046.03     1112.08    112.67 o 
   3   7  12      196.24      268.44     59.80 o 
   4   7  12      484.11      490.91     87.64 o 
   5   7  12       75.90       39.04     23.63 o 
   6   7  12     1216.35     1170.49     53.81 o 
   7   7  12      185.50      188.21     18.42 o 
   8   7  12      147.10      131.30     15.01 o 
   9   7  12       21.48       15.47     17.22 o 
  10   7  12       56.33       64.18     10.75 o 
  11   7  12      347.24      338.88     20.04 o 
  12   7  12       33.44       18.02      5.23 o 
 -12   8  12      852.83      937.74     50.11 o 
 -11   8  12      636.57      772.60     71.41 o 
 -10   8  12       26.33       -6.32     12.02 o 
  -9   8  12       90.91       79.03     19.63 o 
  -8   8  12      679.29      740.39     45.95 o 
  -7   8  12      206.02      223.42     21.03 o 
  -6   8  12      577.19      512.28     41.64 o 
  -5   8  12     1876.40     2034.01    169.14 o 
  -4   8  12      175.61      217.32     32.44 o 
  -3   8  12     2119.32     2238.01     92.11 o 
  -2   8  12     1483.62     1370.26     74.39 o 
  -1   8  12     1405.98     1592.52     99.08 o 
   0   8  12      919.49      968.63    109.15 o 
   1   8  12     1752.82     1989.52    156.41 o 
   2   8  12      120.30      131.75     42.83 o 
   3   8  12     1334.97     1267.87    135.87 o 
   4   8  12       23.71      -12.65     29.63 o 
   5   8  12      638.03      603.64     50.21 o 
   6   8  12     1280.55     1278.32     62.63 o 
   7   8  12     1848.59     1865.79    138.43 o 
   8   8  12       84.16       71.06     15.13 o 
   9   8  12      105.91      108.35     16.28 o 
  10   8  12       15.91       12.75      6.95 o 
  11   8  12      126.16      113.95      8.77 o 
 -12   9  12      688.09      722.60     37.34 o 
 -11   9  12       86.09       87.76     19.75 o 
 -10   9  12      249.78      258.19     20.05 o 
  -9   9  12      652.09      764.17     57.77 o 
  -8   9  12      808.00      839.06     47.52 o 
  -7   9  12       51.74       50.88     11.09 o 
  -6   9  12       39.97       53.41     12.22 o 
  -5   9  12      355.30      351.06     30.46 o 
  -4   9  12      223.32      143.34     23.51 o 
  -3   9  12     3039.43     3061.83    114.80 o 
  -2   9  12     2902.87     3199.93    114.93 o 
  -1   9  12     1795.41     1772.44    180.37 o 
   0   9  12     1102.80     1185.12    124.63 o 
   1   9  12      278.02      226.20     56.34 o 
   2   9  12      663.72      669.46     99.43 o 
   3   9  12       34.62       16.48     20.76 o 
   4   9  12      401.35      420.52     37.23 o 
   5   9  12      129.21       91.57     27.41 o 
   6   9  12     3697.69     3752.40    168.70 o 
   7   9  12       91.14      108.19     28.96 o 
   8   9  12     2024.49     1938.33     93.18 o 
   9   9  12     1930.92     1945.05     67.63 o 
  10   9  12      765.00      775.82     27.65 o 
  11   9  12      191.39      162.59     14.48 o 
 -11  10  12     2289.75     2530.87     94.54 o 
 -10  10  12     1906.93     2228.66     66.97 o 
  -9  10  12       51.05       63.80     18.65 o 
  -8  10  12      989.49     1035.55     62.17 o 
  -7  10  12      626.78      636.25     43.18 o 
  -6  10  12      251.91      219.48     20.82 o 
  -5  10  12      850.97      848.37     64.78 o 
  -4  10  12      107.43      124.64     15.82 o 
  -3  10  12     3602.68     3547.54    186.33 o 
  -2  10  12     1254.70     1101.23     65.28 o 
  -1  10  12     5310.54     5428.84    274.01 o 
   0  10  12      628.13      762.01    106.86 o 
   1  10  12       63.90       75.44     30.22 o 
   2  10  12      614.75      482.25     83.35 o 
   3  10  12     3039.88     3070.12    245.05 o 
   4  10  12      224.25      239.46     29.22 o 
   5  10  12      732.71      686.70     59.32 o 
   6  10  12     4009.26     4267.05    181.74 o 
   7  10  12     3414.69     3416.54    102.07 o 
   8  10  12       77.83       36.44     13.03 o 
   9  10  12       20.82        8.74      7.30 o 
  10  10  12       63.28       30.81      9.83 o 
  11  10  12      216.79      155.81     19.24 o 
 -11  11  12      796.41      718.50     39.24 o 
 -10  11  12       23.83        7.61      5.86 o 
  -9  11  12     1985.75     2121.26     95.10 o 
  -8  11  12      452.63      477.78     48.21 o 
  -7  11  12       17.56       24.48     10.40 o 
  -6  11  12      260.06      303.36     31.20 o 
  -5  11  12       73.82       47.51     15.87 o 
  -4  11  12     1129.38     1185.61     53.04 o 
  -3  11  12      998.00      962.24     49.15 o 
  -2  11  12      427.30      415.93     26.93 o 
  -1  11  12      635.33      541.71     34.33 o 
   0  11  12     2204.08     2065.57     93.38 o 
   1  11  12       93.33       11.71     14.01 o 
   2  11  12      404.89      361.10     30.59 o 
   3  11  12      916.11      966.08     52.58 o 
   4  11  12       87.28       46.85     16.87 o 
   5  11  12      656.51      643.24     49.39 o 
   6  11  12      322.88      347.52     36.11 o 
   7  11  12        2.26      -14.87     30.42 o 
   8  11  12      225.13      202.12     19.39 o 
   9  11  12      469.58      487.62     34.76 o 
  10  11  12      436.02      442.96     43.76 o 
 -10  12  12      117.65      119.11      9.60 o 
  -9  12  12      120.64      119.78     18.63 o 
  -8  12  12       15.96       35.21     17.87 o 
  -7  12  12      642.08      575.57     55.75 o 
  -6  12  12     1902.73     1976.92    118.79 o 
  -5  12  12     2773.55     2679.43    129.51 o 
  -4  12  12      216.45      239.96     22.34 o 
  -3  12  12      153.35      101.12     14.17 o 
  -2  12  12     5943.54     5308.67    189.61 o 
  -1  12  12      284.48      224.18     22.40 o 
   0  12  12       27.03       29.40     16.14 o 
   1  12  12      197.70      162.78     41.39 o 
   2  12  12      158.61      128.28     27.74 o 
   3  12  12     2845.67     2878.43    139.54 o 
   4  12  12      187.43      138.93     32.63 o 
   5  12  12       73.02       52.30     17.08 o 
   6  12  12      387.42      340.45     44.62 o 
   7  12  12     2487.03     2533.15    108.56 o 
   8  12  12      580.55      656.67     41.49 o 
   9  12  12        3.76       -4.89      7.08 o 
  10  12  12      216.02      283.23     23.00 o 
 -10  13  12       48.56       29.55      6.87 o 
  -9  13  12      150.98      162.14     15.64 o 
  -8  13  12      178.22      182.34     26.76 o 
  -7  13  12       58.06       37.34     15.02 o 
  -6  13  12      194.13      180.88     21.36 o 
  -5  13  12      322.52      326.79     25.62 o 
  -4  13  12      274.91      218.66     27.23 o 
  -3  13  12      263.86      229.51     23.41 o 
  -2  13  12     3958.43     3795.49     98.20 o 
  -1  13  12     1007.33      844.39     44.98 o 
   0  13  12     1272.49     1176.48     53.04 o 
   1  13  12     1354.44     1063.98     86.78 o 
   2  13  12      774.76      765.01     66.78 o 
   3  13  12     1593.45     1621.30    102.07 o 
   4  13  12      152.90      126.95     27.24 o 
   5  13  12      105.49      122.76     32.34 o 
   6  13  12      637.59      655.25     64.00 o 
   7  13  12       13.13       11.08     15.40 o 
   8  13  12     1046.93     1175.06     70.89 o 
   9  13  12      761.50      880.56     51.54 o 
  -9  14  12        6.05       -5.35      5.35 o 
  -8  14  12       67.20       60.88     16.35 o 
  -7  14  12      105.20       99.99     21.81 o 
  -6  14  12      312.01      297.03     39.21 o 
  -5  14  12      221.92      220.49     19.57 o 
  -4  14  12     2436.91     2484.64    125.87 o 
  -3  14  12      625.45      696.90     39.28 o 
  -2  14  12     2044.01     1854.90     64.82 o 
  -1  14  12      323.97      338.65     27.37 o 
   0  14  12       66.57       85.75     15.28 o 
   1  14  12      105.11       95.89     17.86 o 
   2  14  12      327.60      321.42     42.98 o 
   3  14  12      390.46      396.01     47.88 o 
   4  14  12       10.67       16.76     15.92 o 
   5  14  12       31.90       14.01     15.85 o 
   6  14  12      219.85      228.53     35.73 o 
   7  14  12       83.57       31.12     13.91 o 
   8  14  12      109.99      136.59     23.39 o 
   9  14  12        0.73       -3.57      6.80 o 
  -9  15  12       28.18       18.91      6.93 o 
  -8  15  12       71.27       60.41     13.42 o 
  -7  15  12      114.83      105.38     21.71 o 
  -6  15  12       32.86       18.49     12.39 o 
  -5  15  12      132.48      134.64     14.91 o 
  -4  15  12       32.22       30.02     12.87 o 
  -3  15  12      566.55      527.62     40.24 o 
  -2  15  12      820.17      716.16     39.32 o 
  -1  15  12      592.55      557.44     33.95 o 
   0  15  12       14.25        5.07      8.55 o 
   1  15  12      384.26      355.69     37.00 o 
   2  15  12        2.73        3.92     25.03 o 
   3  15  12     1239.86     1191.85     81.38 o 
   4  15  12       25.06        5.18     12.55 o 
   5  15  12       67.57       91.83     24.11 o 
   6  15  12       24.85       16.65     13.54 o 
   7  15  12      507.86      540.53     43.88 o 
   8  15  12       23.93       11.79      4.88 o 
  -8  16  12       19.18        5.86      6.15 o 
  -7  16  12      108.69       80.45     17.08 o 
  -6  16  12      359.26      313.49     34.66 o 
  -5  16  12      207.23      224.61     31.54 o 
  -4  16  12        8.91        5.81      9.24 o 
  -3  16  12        0.34       10.85     11.24 o 
  -2  16  12     2045.20     2068.25     80.98 o 
  -1  16  12        6.22       17.42     13.72 o 
   0  16  12        0.23       -3.94     26.18 o 
   1  16  12      345.56      309.43     50.08 o 
   2  16  12      156.82      155.00     21.92 o 
   3  16  12       42.66       18.88     14.71 o 
   4  16  12      355.54      343.89     39.72 o 
   5  16  12      126.89       99.07     20.66 o 
   6  16  12      113.12      150.58     23.15 o 
   7  16  12      118.15       87.35     12.21 o 
  -7  17  12       37.46       35.46     10.54 o 
  -6  17  12       74.30       92.22     18.45 o 
  -5  17  12       13.44       13.74     12.36 o 
  -4  17  12      393.44      395.81     30.21 o 
  -3  17  12       13.63       21.64      8.78 o 
  -2  17  12       91.12      106.32     16.84 o 
  -1  17  12      320.39      294.91     27.73 o 
   0  17  12     1043.90      945.97     76.88 o 
   1  17  12      199.10      187.19     34.54 o 
   2  17  12        3.67       -7.05      9.45 o 
   3  17  12       69.93       63.80     14.74 o 
   4  17  12      572.51      575.82     49.79 o 
   5  17  12      623.35      665.72     35.73 o 
   6  17  12      111.02      102.62     12.58 o 
   7  17  12      411.40      470.67     27.47 o 
  -6  18  12      824.57      832.20     43.35 o 
  -5  18  12       36.04        5.85     22.82 o 
  -4  18  12      218.96      246.88     32.64 o 
  -3  18  12      336.11      379.17     27.75 o 
  -2  18  12       25.25       15.85      8.44 o 
  -1  18  12       54.82       10.80      9.19 o 
   0  18  12      176.97      136.18     26.00 o 
   1  18  12       19.88       21.00     13.62 o 
   2  18  12       22.01       12.46     12.01 o 
   3  18  12       97.72      116.25     14.20 o 
   4  18  12      455.97      508.91     27.92 o 
   5  18  12       10.85        6.11      5.42 o 
   6  18  12      125.38      119.19     15.26 o 
  -4  19  12     2405.79     2217.11     73.08 o 
  -3  19  12       36.44       48.63     12.22 o 
  -2  19  12      104.05       75.54     17.00 o 
  -1  19  12       33.36        8.74      5.73 o 
   0  19  12      207.31      179.46     24.43 o 
   1  19  12      167.41      134.07     20.91 o 
   2  19  12      174.61      161.56     22.52 o 
   3  19  12       85.60       63.31     13.72 o 
   4  19  12      196.54      220.76     23.53 o 
  -2  20  12       47.50       31.01      8.41 o 
  -1  20  12      173.31      163.81     19.38 o 
   0  20  12      215.82      184.93     20.62 o 
   1  20  12      476.92      494.56     33.35 o 
   2  20  12       59.62       60.44     10.72 o 
 -13   1  13       16.82        5.24      4.98 o 
 -12   1  13       30.51       31.22     10.52 o 
 -11   1  13       10.86        1.25     13.12 o 
 -10   1  13      146.32      160.41     20.80 o 
  -9   1  13      255.15      250.13     19.99 o 
  -8   1  13     3741.90     3668.05     70.52 o 
  -7   1  13       33.49       27.05      5.98 o 
  -6   1  13      247.71      244.13     39.53 o 
  -5   1  13      170.00      219.27     37.37 o 
  -4   1  13      156.85      149.14     22.97 o 
  -3   1  13     3905.03     4247.88    123.60 o 
  -2   1  13     6320.15     7291.90    550.82 o 
  -1   1  13      388.10      402.20     40.94 o 
   0   1  13       10.46       29.57     15.25 o 
   1   1  13      124.31      142.51     26.20 o 
   2   1  13     1124.30     1354.59     82.66 o 
   3   1  13     1602.03     1872.42     98.35 o 
   4   1  13      817.91      812.01     79.06 o 
   5   1  13      164.94      187.06     30.98 o 
   6   1  13       15.19       30.49     19.79 o 
   7   1  13     3278.97     3395.93    120.65 o 
   8   1  13     4037.61     4232.85    101.38 o 
   9   1  13      247.78      271.93     28.04 o 
  10   1  13      291.21      257.12     25.84 o 
  11   1  13      268.18      269.60     16.74 o 
  12   1  13      324.33      269.49     11.63 o 
 -13   2  13       75.06       91.85     13.91 o 
 -12   2  13       10.55        6.26      7.88 o 
 -11   2  13       12.56        8.30     11.06 o 
 -10   2  13       26.39       23.48     12.20 o 
  -9   2  13       46.34       26.46     11.69 o 
  -8   2  13     1834.05     1885.65     45.12 o 
  -7   2  13       42.07       49.44      7.53 o 
  -6   2  13       34.09       19.15     23.33 o 
  -5   2  13      365.58      355.39     66.59 o 
  -4   2  13      278.39      318.38     39.70 o 
  -3   2  13      793.72      885.73     63.77 o 
  -2   2  13     2819.42     3164.77    125.95 o 
  -1   2  13     4443.33     4602.46    149.59 o 
   0   2  13      119.09      205.06     29.70 o 
   1   2  13     4548.82     5320.80    171.15 o 
   2   2  13      577.14      466.44     47.21 o 
   3   2  13      146.89      101.70     22.24 o 
   4   2  13     6920.10     7464.16    213.94 o 
   5   2  13      198.38      145.48     41.30 o 
   6   2  13      207.78      265.00     56.80 o 
   7   2  13     1013.83     1100.58     48.15 o 
   8   2  13     1289.42     1426.92     76.09 o 
   9   2  13       18.75       11.67      6.94 o 
  10   2  13      207.83      190.91     17.53 o 
  11   2  13       71.18       49.06      7.47 o 
  12   2  13       30.09       13.35      4.30 o 
 -13   3  13      137.66      164.24     16.71 o 
 -12   3  13      225.93      237.08     21.68 o 
 -11   3  13      419.78      443.91     31.83 o 
 -10   3  13       78.69       74.57     13.62 o 
  -9   3  13      283.55      255.04     22.01 o 
  -8   3  13      577.07      545.43     23.22 o 
  -7   3  13      166.26      120.87     11.28 o 
  -6   3  13     2443.71     2460.40    184.20 o 
  -5   3  13       21.29       42.60     24.12 o 
  -4   3  13     4398.05     4668.74    157.70 o 
  -3   3  13     3985.75     3590.02    135.55 o 
  -2   3  13     1369.57     1453.74     82.74 o 
  -1   3  13     7076.36     8623.58    219.63 o 
   0   3  13      179.74       74.74     19.47 o 
   1   3  13       98.37       73.34     29.22 o 
   2   3  13      649.64      490.30     48.78 o 
   3   3  13     1308.04     1285.96     81.30 o 
   4   3  13      367.40      395.99     45.48 o 
   5   3  13     1703.93     1617.52    140.59 o 
   6   3  13      400.72      327.28     36.06 o 
   7   3  13     3661.20     3857.55     94.81 o 
   8   3  13       75.48      105.92     12.83 o 
   9   3  13      765.59      799.49     32.70 o 
  10   3  13       48.73       22.91      8.58 o 
  11   3  13     1921.97     2060.18     62.29 o 
  12   3  13      115.17       86.11      7.40 o 
 -13   4  13       81.18      109.21     13.37 o 
 -12   4  13       65.37       62.89     16.66 o 
 -11   4  13      484.20      519.82     30.53 o 
 -10   4  13      508.65      525.48     34.27 o 
  -9   4  13     1432.29     1405.35     58.76 o 
  -8   4  13     1012.93      976.94     41.55 o 
  -7   4  13      744.82      734.97     33.53 o 
  -6   4  13     1154.00     1116.41    121.79 o 
  -5   4  13      532.61      318.60     61.70 o 
  -4   4  13      201.75      137.96     38.71 o 
  -3   4  13       11.74       36.47     11.70 o 
  -2   4  13     1907.35     1808.28     98.86 o 
  -1   4  13     5398.90     5288.28    306.82 o 
   0   4  13     2430.70     2720.00    123.05 o 
   1   4  13        4.86       12.43     12.23 o 
   2   4  13     4028.92     3970.25    266.22 o 
   3   4  13      280.91      209.41     33.28 o 
   4   4  13     2520.70     2661.66    365.56 o 
   5   4  13     1279.36     1154.82    123.04 o 
   6   4  13     2749.74     3024.48     88.23 o 
   7   4  13     1081.58     1112.87     57.91 o 
   8   4  13       87.62       57.50     10.39 o 
   9   4  13      405.24      326.14     20.45 o 
  10   4  13      158.56      179.81     20.08 o 
  11   4  13       57.99       41.48     10.33 o 
  12   4  13      804.51      658.38     41.89 o 
 -12   5  13      186.79      186.26     25.67 o 
 -11   5  13     1444.40     1548.40    142.42 o 
 -10   5  13      292.40      268.04     24.60 o 
  -9   5  13      373.42      347.43     28.92 o 
  -8   5  13     1419.83     1302.84     55.14 o 
  -7   5  13      462.42      346.86     25.30 o 
  -6   5  13     1829.42     1857.63     90.43 o 
  -5   5  13      459.83      394.24     74.15 o 
  -4   5  13      163.55       88.32     31.24 o 
  -3   5  13     2104.85     1554.62     90.05 o 
  -2   5  13      564.43      456.91     45.35 o 
  -1   5  13      176.99      233.34     79.30 o 
   0   5  13      702.83      535.64     47.55 o 
   1   5  13     1653.86     1292.51    116.54 o 
   2   5  13      126.91      141.22     37.60 o 
   3   5  13      177.64      155.42     27.42 o 
   4   5  13     1374.82     1344.85    137.15 o 
   5   5  13    10504.29    10326.27    413.79 o 
   6   5  13     2421.13     2295.72     76.31 o 
   7   5  13      377.54      318.68     32.14 o 
   8   5  13     1062.95     1166.98     41.01 o 
   9   5  13      276.10      278.57     21.36 o 
  10   5  13      369.92      285.96     31.69 o 
  11   5  13      593.17      636.71     32.42 o 
  12   5  13       20.69       11.95      3.87 o 
 -12   6  13      222.11      239.62     19.64 o 
 -11   6  13      125.34      154.30     20.26 o 
 -10   6  13     2229.67     2221.50     86.44 o 
  -9   6  13     1392.03     1396.02     58.01 o 
  -8   6  13      198.17      172.16     20.70 o 
  -7   6  13       99.07      101.12     15.13 o 
  -6   6  13     1517.89     1526.85     54.50 o 
  -5   6  13      113.75       26.90     19.78 o 
  -4   6  13      337.83      296.82     60.49 o 
  -3   6  13       48.53       70.92     12.54 o 
  -2   6  13     3110.30     3204.77    129.60 o 
  -1   6  13    10468.84    10997.98    549.28 o 
   0   6  13    13186.02    14281.63   1487.88 o 
   1   6  13     1915.08     1821.35    141.13 o 
   2   6  13      293.69      179.84     46.54 o 
   3   6  13      132.30       56.54     16.17 o 
   4   6  13     6056.34     5752.94    303.49 o 
   5   6  13       61.47       45.33     34.58 o 
   6   6  13      128.96      117.88     17.87 o 
   7   6  13      181.47      158.49     20.96 o 
   8   6  13     2293.97     2338.53     79.20 o 
   9   6  13       82.02       49.27     10.52 o 
  10   6  13       86.87       79.95     11.20 o 
  11   6  13      320.74      293.20     16.51 o 
  12   6  13      382.99      319.54     44.18 o 
 -12   7  13      401.28      425.21     33.67 o 
 -11   7  13      313.84      393.16     28.96 o 
 -10   7  13      433.80      531.79     39.70 o 
  -9   7  13       24.75       20.38     25.42 o 
  -8   7  13      145.99      109.57     16.69 o 
  -7   7  13      227.12      231.98     22.98 o 
  -6   7  13      320.65      335.64     21.25 o 
  -5   7  13     2295.93     2224.49    177.52 o 
  -4   7  13     3170.62     3146.05    211.07 o 
  -3   7  13     3645.00     3793.82    161.62 o 
  -2   7  13     3499.62     3542.51    100.25 o 
  -1   7  13      933.75     1070.48     94.54 o 
   0   7  13     2553.11     2468.44    168.11 o 
   1   7  13     3042.81     2534.04    174.09 o 
   2   7  13      104.54       84.47     32.90 o 
   3   7  13      240.66      246.98     61.00 o 
   4   7  13      520.57      533.36     87.11 o 
   5   7  13     4301.48     4343.22    111.64 o 
   6   7  13     1713.15     1629.83     71.11 o 
   7   7  13      572.17      591.83     65.99 o 
   8   7  13        0.33      -11.71     12.00 o 
   9   7  13      635.28      691.54     39.87 o 
  10   7  13      168.20      164.14     15.04 o 
  11   7  13       69.03       39.13      5.91 o 
 -12   8  13       95.75      117.43     16.03 o 
 -11   8  13      357.64      402.74     35.47 o 
 -10   8  13     1738.65     1886.40    112.14 o 
  -9   8  13      505.24      460.81     52.41 o 
  -8   8  13       39.03       14.36      9.24 o 
  -7   8  13      127.59      160.91     18.38 o 
  -6   8  13       53.62       48.80     12.15 o 
  -5   8  13      762.12      787.17     37.56 o 
  -4   8  13      366.17      549.80     46.29 o 
  -3   8  13      222.14      242.80     29.07 o 
  -2   8  13     2064.92     2117.53     80.28 o 
  -1   8  13     6661.99     7712.02    814.45 o 
   0   8  13      167.09      123.06     35.69 o 
   1   8  13      599.36      724.82     94.10 o 
   2   8  13      312.82      301.47     64.43 o 
   3   8  13      553.74      617.33     92.46 o 
   4   8  13      811.45      797.74     44.10 o 
   5   8  13      114.09       42.54     11.23 o 
   6   8  13      250.96      201.61     24.58 o 
   7   8  13      138.85      118.85     27.33 o 
   8   8  13      979.63      933.42     69.38 o 
   9   8  13      890.80      889.97     43.72 o 
  10   8  13        0.60       -0.14      6.31 o 
  11   8  13      199.28      185.79     12.46 o 
 -11   9  13      283.74      342.49     22.17 o 
 -10   9  13       15.60       30.12     11.81 o 
  -9   9  13      578.73      570.52     65.00 o 
  -8   9  13       85.28       69.97     15.61 o 
  -7   9  13      185.21      261.14     22.84 o 
  -6   9  13      567.25      533.56     34.28 o 
  -5   9  13      108.32       96.39     14.29 o 
  -4   9  13      202.36      204.48     19.44 o 
  -3   9  13     1590.12     1700.61     99.32 o 
  -2   9  13       99.68      160.63     46.58 o 
  -1   9  13      196.95      230.64     56.03 o 
   0   9  13     6902.78     7938.63    348.57 o 
   1   9  13      400.23      330.82     67.12 o 
   2   9  13      324.01      293.34     68.22 o 
   3   9  13      131.39       98.32     37.24 o 
   4   9  13      104.96       64.48     13.92 o 
   5   9  13       60.54       51.15     14.33 o 
   6   9  13     1028.28     1048.19     83.41 o 
   7   9  13      821.04      813.55     72.27 o 
   8   9  13       30.81       42.27     12.95 o 
   9   9  13      293.91      309.00     22.38 o 
  10   9  13     1114.27     1054.11     35.28 o 
  11   9  13      199.49      148.77     22.20 o 
 -11  10  13        5.90       12.02      6.59 o 
 -10  10  13      248.21      258.08     23.57 o 
  -9  10  13       96.38       95.53     15.24 o 
  -8  10  13      140.60      148.89     19.35 o 
  -7  10  13       92.45       71.75     15.67 o 
  -6  10  13      372.64      350.08     26.69 o 
  -5  10  13      646.00      622.25     44.72 o 
  -4  10  13      199.65      175.38     18.99 o 
  -3  10  13      655.72      730.51     36.44 o 
  -2  10  13       63.16       47.25     11.32 o 
  -1  10  13      485.56      463.17     74.62 o 
   0  10  13      225.70      289.62     62.05 o 
   1  10  13     1089.08      988.31     85.09 o 
   2  10  13      555.53      569.42     47.90 o 
   3  10  13       38.84       50.03     13.85 o 
   4  10  13       84.96       77.16     19.87 o 
   5  10  13        9.00       19.66     18.38 o 
   6  10  13      177.63      190.88     49.72 o 
   7  10  13        6.39       15.35     13.58 o 
   8  10  13       47.15       30.57     17.46 o 
   9  10  13      322.07      406.64     26.90 o 
  10  10  13        4.12       -1.87      5.15 o 
 -10  11  13       28.08       21.02      7.83 o 
  -9  11  13      203.24      199.96     19.61 o 
  -8  11  13      228.44      227.07     30.52 o 
  -7  11  13      143.17      137.59     19.13 o 
  -6  11  13     1380.18     1218.04     88.40 o 
  -5  11  13      200.86      234.42     29.07 o 
  -4  11  13       97.42      122.79     17.71 o 
  -3  11  13      157.64      151.37     17.81 o 
  -2  11  13      400.15      372.84     27.51 o 
  -1  11  13       32.37       17.42      8.78 o 
   0  11  13      353.40      311.51     65.57 o 
   1  11  13       95.60       67.77     21.88 o 
   2  11  13       45.95       26.95     11.88 o 
   3  11  13        0.74       -8.65     26.67 o 
   4  11  13      346.00      403.66     37.51 o 
   5  11  13      169.81      186.77     27.61 o 
   6  11  13      284.52      256.93     32.61 o 
   7  11  13       79.57       90.46     19.54 o 
   8  11  13        1.84       -9.31     14.33 o 
   9  11  13        7.87        9.91      8.30 o 
  10  11  13       81.91      107.17     24.84 o 
 -10  12  13      665.83      645.60     20.24 o 
  -9  12  13       90.24       99.10     13.29 o 
  -8  12  13       23.24        1.53     11.54 o 
  -7  12  13       94.66      100.91     33.33 o 
  -6  12  13       51.33       32.53     11.43 o 
  -5  12  13      226.68      223.51     27.30 o 
  -4  12  13      263.17      288.20     31.41 o 
  -3  12  13        1.30        5.51     12.81 o 
  -2  12  13     2418.02     2242.82     72.31 o 
  -1  12  13      439.85      369.59     28.97 o 
   0  12  13       38.60       32.05     12.59 o 
   1  12  13      224.61      196.23     35.76 o 
   2  12  13     1204.07     1218.50     83.19 o 
   3  12  13      361.86      286.23     40.90 o 
   4  12  13     1160.89     1270.09     67.52 o 
   5  12  13      791.59      778.13     53.01 o 
   6  12  13      147.93      137.99     21.61 o 
   7  12  13       34.91       50.82     18.93 o 
   8  12  13      339.62      378.20     31.44 o 
   9  12  13      563.03      582.39     85.55 o 
  10  12  13        0.14       -5.87      5.87 o 
  -9  13  13       96.05       83.13     11.64 o 
  -8  13  13       26.29       13.22     11.00 o 
  -7  13  13      462.81      436.24     44.32 o 
  -6  13  13       90.36       68.41     13.86 o 
  -5  13  13      733.15      744.39     47.81 o 
  -4  13  13      570.19      655.31     47.28 o 
  -3  13  13     1393.20     1323.99     55.08 o 
  -2  13  13       13.84        3.81      7.78 o 
  -1  13  13       11.22        9.59      9.37 o 
   0  13  13      317.63      304.94     27.14 o 
   1  13  13      375.97      282.83     47.00 o 
   2  13  13      115.48       71.99     21.84 o 
   3  13  13      128.81      123.15     28.73 o 
   4  13  13      139.73       76.59     26.21 o 
   5  13  13       72.09       45.03     19.39 o 
   6  13  13      298.74      316.76     31.80 o 
   7  13  13     1112.70     1251.30     55.99 o 
   8  13  13        9.05       75.69     18.73 o 
   9  13  13       14.27       52.88     14.93 o 
  -9  14  13      239.35      267.15     16.67 o 
  -8  14  13      130.05      141.39     20.59 o 
  -7  14  13       20.33        5.42     10.25 o 
  -6  14  13       93.27       60.38     11.79 o 
  -5  14  13      239.93      269.45     25.89 o 
  -4  14  13       94.61      117.10     27.58 o 
  -3  14  13      200.52      133.91     16.80 o 
  -2  14  13     4208.27     4017.61    100.28 o 
  -1  14  13       62.28       27.23      8.78 o 
   0  14  13      652.90      640.03     38.58 o 
   1  14  13       11.15        6.21     14.94 o 
   2  14  13       92.89      123.24     26.43 o 
   3  14  13      390.94      406.68     46.89 o 
   4  14  13     1443.15     1496.62     94.08 o 
   5  14  13      862.69      771.15     64.76 o 
   6  14  13       10.73       23.56     15.32 o 
   7  14  13      557.79      588.15     49.48 o 
   8  14  13      549.23      520.40     84.94 o 
   9  14  13       39.42       36.16      7.90 o 
  -8  15  13      314.75      404.41     32.50 o 
  -7  15  13      320.23      383.92     36.14 o 
  -6  15  13      253.21      175.61     26.45 o 
  -5  15  13      590.69      634.05     30.53 o 
  -4  15  13      154.15      162.88     22.09 o 
  -3  15  13     1096.60     1157.19     61.23 o 
  -2  15  13       67.68       50.22     12.58 o 
  -1  15  13      121.35      111.58     16.38 o 
   0  15  13       65.86       36.35     11.33 o 
   1  15  13      246.67      206.03     41.84 o 
   2  15  13      157.17      131.91     25.84 o 
   3  15  13      582.08      619.82     54.83 o 
   4  15  13      445.57      438.90     46.59 o 
   5  15  13     1498.46     1681.90     91.31 o 
   6  15  13      534.53      562.20     48.21 o 
   7  15  13      161.95      247.49     46.91 o 
   8  15  13      203.15      200.30     19.95 o 
  -8  16  13      125.69      154.47     16.17 o 
  -7  16  13       19.93        8.31     10.32 o 
  -6  16  13       63.42       39.52     17.28 o 
  -5  16  13      978.21     1082.07     87.36 o 
  -4  16  13     1632.60     1770.45     63.97 o 
  -3  16  13      152.58      181.63     22.92 o 
  -2  16  13      313.51      327.56     30.45 o 
  -1  16  13     1121.94      971.73     98.37 o 
   0  16  13      599.99      604.17     63.78 o 
   1  16  13      144.10      125.72     31.64 o 
   2  16  13       33.71       11.49     16.91 o 
   3  16  13      184.33      188.49     35.55 o 
   4  16  13     1962.90     2092.18     97.05 o 
   5  16  13      359.12      408.90     38.46 o 
   6  16  13       33.98       12.17      9.43 o 
   7  16  13      148.91      179.94     14.32 o 
  -7  17  13      428.15      483.91     30.18 o 
  -6  17  13       84.36      126.14     19.69 o 
  -5  17  13        6.70        1.55      6.28 o 
  -4  17  13      126.84      116.79     15.92 o 
  -3  17  13     1087.30     1137.17     41.44 o 
  -2  17  13       99.89       38.29     21.05 o 
  -1  17  13       36.72       56.70     19.19 o 
   0  17  13      413.61      342.58     44.50 o 
   1  17  13      884.49      887.71     71.89 o 
   2  17  13      297.90      307.26     42.72 o 
   3  17  13      298.96      302.89     25.22 o 
   4  17  13      327.58      333.83     24.71 o 
   5  17  13      387.96      515.13     28.92 o 
   6  17  13      106.89      122.37     12.73 o 
  -6  18  13       84.05       90.33     13.01 o 
  -5  18  13       52.68       29.43     10.21 o 
  -4  18  13      304.23      308.50     20.89 o 
  -3  18  13      753.84      690.79     31.62 o 
  -2  18  13      439.89      436.43     39.04 o 
  -1  18  13     1313.22     1333.14     74.05 o 
   0  18  13      287.72      314.13     36.73 o 
   1  18  13       86.27       87.90     20.30 o 
   2  18  13       14.28       -1.19     12.90 o 
   3  18  13       67.75       45.16     14.22 o 
   4  18  13      377.40      357.40     22.91 o 
   5  18  13      154.38      187.01     21.85 o 
  -3  19  13      491.95      532.65     34.13 o 
  -2  19  13       65.61       71.08     14.96 o 
  -1  19  13      125.48       93.60     11.29 o 
   0  19  13       68.98       56.03     12.46 o 
   1  19  13      342.64      377.54     33.42 o 
   2  19  13      177.88      210.59     23.87 o 
   3  19  13      301.62      315.52     28.23 o 
   4  19  13      535.24      566.64     33.53 o 
  -1  20  13      337.34      242.05     20.83 o 
   0  20  13       12.10       -2.68      5.36 o 
   1  20  13      129.61      118.20     14.64 o 
 -13   0  14       72.22       10.47      6.43 o 
 -12   0  14      171.13      195.70     26.54 o 
 -11   0  14      428.28      458.48     50.86 o 
 -10   0  14       53.42       40.21     16.82 o 
  -9   0  14     1247.04     1251.91     56.60 o 
  -8   0  14     5891.76     5766.33    130.25 o 
  -7   0  14     5088.19     5122.71     96.32 o 
  -6   0  14     1722.43     1743.62    156.40 o 
  -5   0  14     4265.46     4091.22    237.13 o 
  -4   0  14      531.72      341.64     68.66 o 
  -3   0  14      171.88      152.89     42.02 o 
  -2   0  14     3887.60     4514.60    159.34 o 
  -1   0  14     3414.45     4099.81    218.88 o 
   0   0  14      345.87      434.10     68.08 o 
   1   0  14     7524.53     7697.16    309.13 o 
   2   0  14     1471.82     1568.20    130.44 o 
   3   0  14     2155.91     1961.91    145.32 o 
   4   0  14     4136.59     4327.48    227.27 o 
   5   0  14      976.22      879.54     97.56 o 
   6   0  14     1610.35     1581.86     97.03 o 
   7   0  14        9.37       -6.27     18.83 o 
   8   0  14     8225.65     8696.98    274.99 o 
   9   0  14       96.27       73.57     24.84 o 
  10   0  14       57.76       38.79      9.51 o 
  11   0  14      223.06      159.80     23.70 o 
  12   0  14      273.07      245.89     22.96 o 
 -13   1  14       86.07       69.31     11.59 o 
 -12   1  14      443.05      478.92     30.54 o 
 -11   1  14     1484.18     1541.47     66.20 o 
 -10   1  14      920.25      916.97     45.59 o 
  -9   1  14      343.89      317.84     20.73 o 
  -8   1  14      488.74      423.80     23.28 o 
  -7   1  14     9402.90     9433.84    108.83 o 
  -6   1  14     2775.89     2757.55    197.99 o 
  -5   1  14     6187.14     6451.52    216.31 o 
  -4   1  14     1452.86     1505.02     75.72 o 
  -3   1  14      512.79      409.73     46.18 o 
  -2   1  14     4202.53     3706.22    141.13 o 
  -1   1  14      416.38      313.56     38.72 o 
   0   1  14        0.46        5.22     10.96 o 
   1   1  14      652.22      940.69     69.81 o 
   2   1  14      150.78      160.01     41.94 o 
   3   1  14      468.95      346.22     44.19 o 
   4   1  14      550.98      547.79     54.80 o 
   5   1  14       21.06       20.94     12.37 o 
   6   1  14     2660.90     2576.75     90.08 o 
   7   1  14     3523.93     3500.72    110.93 o 
   8   1  14     2836.34     2830.89     98.50 o 
   9   1  14     1098.03     1188.40     45.87 o 
  10   1  14      149.66      121.24     13.04 o 
  11   1  14      764.16      751.67     24.75 o 
  12   1  14      269.36      247.95     42.26 o 
 -13   2  14      166.31      179.23     17.54 o 
 -12   2  14       40.65       43.35     10.94 o 
 -11   2  14       28.91       22.08     11.62 o 
 -10   2  14       64.26       47.69     12.16 o 
  -9   2  14       85.01       58.99     11.98 o 
  -8   2  14       81.11       50.29      8.21 o 
  -7   2  14      184.05      163.08     13.01 o 
  -6   2  14      437.00      414.01     77.58 o 
  -5   2  14     4589.10     4606.43    253.71 o 
  -4   2  14      618.36      541.21     53.15 o 
  -3   2  14      139.37       86.44     23.72 o 
  -2   2  14       23.08       23.92     13.09 o 
  -1   2  14     3636.01     3605.33    136.54 o 
   0   2  14     5570.80     5615.30    255.22 o 
   1   2  14      632.60      469.21     49.90 o 
   2   2  14       32.46       88.02     28.01 o 
   3   2  14     1480.85     1538.45     92.73 o 
   4   2  14     2110.21     2031.83    107.20 o 
   5   2  14     4120.31     4049.15    225.81 o 
   6   2  14       75.11       72.80      9.43 o 
   7   2  14       47.06       45.71     12.34 o 
   8   2  14      892.12      952.20     44.56 o 
   9   2  14      927.08      982.01     41.10 o 
  10   2  14      310.64      322.38     18.96 o 
  11   2  14       27.05       23.69      5.75 o 
  12   2  14      201.36      154.18     21.00 o 
 -12   3  14      268.52      291.05     32.39 o 
 -11   3  14      526.78      605.62     32.53 o 
 -10   3  14      134.56      139.92     19.19 o 
  -9   3  14        3.99       -0.74      8.08 o 
  -8   3  14       56.19       46.83      8.17 o 
  -7   3  14     1451.30     1436.00     38.89 o 
  -6   3  14       41.30      -19.82     19.82 o 
  -5   3  14       61.75       42.17     31.14 o 
  -4   3  14      231.49      258.34     37.19 o 
  -3   3  14      537.96      536.15     52.85 o 
  -2   3  14     2564.68     2367.73    111.68 o 
  -1   3  14      463.81      521.96     49.78 o 
   0   3  14     1345.71     1519.36     96.05 o 
   1   3  14       48.76       27.63     12.15 o 
   2   3  14      131.68      105.53     26.46 o 
   3   3  14       44.24       29.58     12.93 o 
   4   3  14       15.82      -10.21     17.34 o 
   5   3  14     2232.54     2081.96    164.73 o 
   6   3  14     2016.02     1976.04    106.70 o 
   7   3  14      836.48      818.58     41.43 o 
   8   3  14      453.04      426.42     24.15 o 
   9   3  14     2981.56     3124.60     79.43 o 
  10   3  14      380.42      357.56     22.19 o 
  11   3  14       48.76       51.71      7.86 o 
  12   3  14      433.42      362.76     22.23 o 
 -12   4  14      201.83      171.41     24.58 o 
 -11   4  14      385.97      418.42     27.04 o 
 -10   4  14      340.20      375.71     28.29 o 
  -9   4  14       16.95        8.25      7.51 o 
  -8   4  14     1088.77      984.73     41.89 o 
  -7   4  14     1324.61     1242.54     41.97 o 
  -6   4  14     1448.08     1483.05     47.06 o 
  -5   4  14      267.22      232.70     56.56 o 
  -4   4  14      660.39      647.11     87.31 o 
  -3   4  14     1334.52     1475.28     87.59 o 
  -2   4  14        0.79       18.17     15.93 o 
  -1   4  14      388.46      429.34     44.85 o 
   0   4  14     2164.09     2478.30    109.07 o 
   1   4  14     3200.43     3000.70    185.47 o 
   2   4  14      311.45      275.78     38.84 o 
   3   4  14     2021.91     2164.67    134.06 o 
   4   4  14     2082.47     2174.16    118.56 o 
   5   4  14       21.30       32.33     16.21 o 
   6   4  14     7147.54     7213.80    150.13 o 
   7   4  14     4085.70     3884.41    116.73 o 
   8   4  14      191.36      229.89     21.11 o 
   9   4  14     1727.91     1683.65     46.62 o 
  10   4  14       69.34       71.34     12.36 o 
  11   4  14      333.43      323.95     19.41 o 
  12   4  14       21.28       12.39      4.29 o 
 -12   5  14       30.33       -4.06      7.57 o 
 -11   5  14        3.96       13.14      9.59 o 
 -10   5  14        7.83        8.87      8.79 o 
  -9   5  14      296.18      253.43     23.38 o 
  -8   5  14      429.33      410.30     26.72 o 
  -7   5  14       80.77       95.43     14.83 o 
  -6   5  14      160.29      166.43     18.20 o 
  -5   5  14      180.68      127.78     40.52 o 
  -4   5  14      580.05      524.75     79.36 o 
  -3   5  14      100.25       92.76     20.92 o 
  -2   5  14        2.64       10.92     14.33 o 
  -1   5  14      130.47      175.80     31.27 o 
   0   5  14      146.78      138.18     33.78 o 
   1   5  14      142.69      154.53     44.75 o 
   2   5  14      456.59      533.96     54.87 o 
   3   5  14     3601.74     3660.27    251.22 o 
   4   5  14     1466.26     1431.17    138.61 o 
   5   5  14     1245.12     1291.37     55.74 o 
   6   5  14      160.26      175.00     22.26 o 
   7   5  14      228.90      199.77     24.69 o 
   8   5  14        4.35       21.34     11.58 o 
   9   5  14      112.41      129.88     13.55 o 
  10   5  14      489.50      497.09     30.02 o 
  11   5  14       46.17       43.03      7.69 o 
  12   5  14       69.98       47.45      7.14 o 
 -12   6  14      313.77      319.43     28.55 o 
 -11   6  14       39.65       37.42     10.98 o 
 -10   6  14       18.92       30.55     11.39 o 
  -9   6  14      287.27      254.82     24.79 o 
  -8   6  14      148.14      133.26     16.02 o 
  -7   6  14     2814.44     2602.96    126.16 o 
  -6   6  14     1459.31     1366.43     54.17 o 
  -5   6  14       62.65       93.83     46.30 o 
  -4   6  14        3.20       -8.77     16.08 o 
  -3   6  14       12.63       55.94     24.73 o 
  -2   6  14     2902.18     3181.90    167.15 o 
  -1   6  14      558.31      583.12     54.73 o 
   0   6  14      488.69      569.63     96.56 o 
   1   6  14      413.98      401.14     66.60 o 
   2   6  14     1402.80     1536.38    137.62 o 
   3   6  14       64.82       31.92     29.08 o 
   4   6  14       32.74       94.07     40.51 o 
   5   6  14     2892.31     2999.29     90.07 o 
   6   6  14      186.11      200.63     52.80 o 
   7   6  14       17.94        8.92     24.90 o 
   8   6  14      128.06      129.91     16.29 o 
   9   6  14        2.48       -0.49     19.79 o 
  10   6  14       44.19       38.20      9.33 o 
  11   6  14        2.09        7.33      8.95 o 
 -12   7  14        7.96        5.05      5.28 o 
 -11   7  14       39.06       35.22     11.64 o 
 -10   7  14      258.18      252.23     27.46 o 
  -9   7  14       19.28       10.23     15.13 o 
  -8   7  14     1465.12     1417.31    107.33 o 
  -7   7  14      909.85      909.44     57.25 o 
  -6   7  14       61.18       49.56     14.68 o 
  -5   7  14     2089.54     2190.75     67.84 o 
  -4   7  14      322.25      304.69     64.98 o 
  -3   7  14      560.42      605.30     69.35 o 
  -2   7  14      284.92      316.18     28.46 o 
  -1   7  14     2104.26     2307.78    130.51 o 
   0   7  14      556.83      528.32     74.57 o 
   1   7  14     2089.82     1951.49    153.09 o 
   2   7  14      636.16      668.91     90.09 o 
   3   7  14     1163.37     1150.19    128.33 o 
   4   7  14      285.11      260.19     23.44 o 
   5   7  14     2181.49     2088.13     75.09 o 
   6   7  14     2524.79     2320.64     87.49 o 
   7   7  14       25.28        8.25     11.64 o 
   8   7  14      322.59      287.87     42.82 o 
   9   7  14       44.52       50.60     12.61 o 
  10   7  14      264.52      305.32     17.19 o 
  11   7  14      282.88      215.32     19.46 o 
 -11   8  14      263.57      315.26     23.14 o 
 -10   8  14      773.57      827.88     57.04 o 
  -9   8  14      146.56      145.01     30.65 o 
  -8   8  14      138.74      185.56     35.43 o 
  -7   8  14       23.36       14.49      8.27 o 
  -6   8  14     1638.68     1834.60     87.93 o 
  -5   8  14       44.03       24.33      7.84 o 
  -4   8  14     1727.98     1923.68    173.54 o 
  -3   8  14     2047.84     2503.02    131.26 o 
  -2   8  14      797.86      888.64     49.02 o 
  -1   8  14     6163.72     6416.94    732.75 o 
   0   8  14     3596.17     3527.10    215.75 o 
   1   8  14       36.06       34.20     21.48 o 
   2   8  14        2.37       -5.42     22.69 o 
   3   8  14     1203.50     1197.67    136.16 o 
   4   8  14      486.47      424.53     29.58 o 
   5   8  14      625.49      682.19     40.78 o 
   6   8  14     1325.77     1286.39     63.94 o 
   7   8  14        3.95      -11.70     18.63 o 
   8   8  14      433.32      467.79     52.17 o 
   9   8  14      251.41      294.46     42.10 o 
  10   8  14       82.84       95.73     21.72 o 
  11   8  14       14.85        8.72     10.82 o 
 -11   9  14      204.61      160.15     14.08 o 
 -10   9  14      122.32      116.12     16.19 o 
  -9   9  14      197.31      176.84     29.68 o 
  -8   9  14     2025.48     2170.97     76.38 o 
  -7   9  14      366.80      393.60     27.82 o 
  -6   9  14      323.68      256.45     23.64 o 
  -5   9  14      585.29      652.44     37.19 o 
  -4   9  14      524.68      517.60     31.85 o 
  -3   9  14     1606.98     1722.48     54.50 o 
  -2   9  14     3058.04     2989.61    190.72 o 
  -1   9  14       37.42       11.86     15.22 o 
   0   9  14     2015.11     2015.70    166.84 o 
   1   9  14      173.52      170.92     51.56 o 
   2   9  14       92.94       43.51     32.08 o 
   3   9  14     2039.44     2301.89     82.60 o 
   4   9  14     1220.93     1205.51     69.41 o 
   5   9  14      139.89      179.04     27.66 o 
   6   9  14     1520.54     1537.01     78.16 o 
   7   9  14     3454.06     3251.10    116.83 o 
   8   9  14      839.63      924.13     57.12 o 
   9   9  14        2.44       -5.06      9.32 o 
  10   9  14       39.82       29.26      8.61 o 
 -11  10  14       19.97       35.69      8.37 o 
 -10  10  14       94.81       80.81     13.33 o 
  -9  10  14     1403.35     1474.90    112.42 o 
  -8  10  14      191.69      218.13     18.67 o 
  -7  10  14        4.77        3.19      8.30 o 
  -6  10  14      635.56      684.60     40.82 o 
  -5  10  14     2426.31     2412.09     90.81 o 
  -4  10  14     2650.53     2792.77     81.96 o 
  -3  10  14     2676.56     2732.09     65.27 o 
  -2  10  14      868.61      824.75     37.97 o 
  -1  10  14     1653.97     1461.70     56.15 o 
   0  10  14      280.95      256.38     25.73 o 
   1  10  14     1945.16     2071.95     77.10 o 
   2  10  14      438.48      491.88     35.38 o 
   3  10  14     1273.38     1272.29     68.82 o 
   4  10  14      159.40      153.97     25.74 o 
   5  10  14     1564.85     1592.48     78.91 o 
   6  10  14      942.70      868.92     57.47 o 
   7  10  14       54.11       39.71     27.20 o 
   8  10  14      486.91      566.52     41.45 o 
   9  10  14     1051.62     1072.97     44.31 o 
  10  10  14      154.15      134.30     18.37 o 
 -10  11  14       80.51       68.72      9.90 o 
  -9  11  14       13.17       37.51      8.84 o 
  -8  11  14      164.19      179.18     16.20 o 
  -7  11  14      328.03      317.66     47.01 o 
  -6  11  14      367.31      355.50     32.77 o 
  -5  11  14      315.24      285.26     30.07 o 
  -4  11  14      509.25      585.05     35.99 o 
  -3  11  14     1177.35     1163.84     50.11 o 
  -2  11  14     3296.50     3166.86     86.33 o 
  -1  11  14     1287.46     1277.97     52.98 o 
   0  11  14       38.48       73.24     19.86 o 
   1  11  14      896.87      889.91    111.15 o 
   2  11  14      728.89      691.68     46.87 o 
   3  11  14      987.04      987.75     59.52 o 
   4  11  14      714.20      779.81     54.29 o 
   5  11  14     1123.52     1120.52     64.91 o 
   6  11  14     2704.92     2626.59     99.35 o 
   7  11  14     2635.12     2620.96     95.22 o 
   8  11  14      750.40      853.55     47.54 o 
   9  11  14      596.91      661.15     36.33 o 
  10  11  14       53.19       46.39     10.09 o 
  -9  12  14     1034.10     1126.57     38.84 o 
  -8  12  14       77.74       80.91     19.16 o 
  -7  12  14      114.25      101.48     15.40 o 
  -6  12  14       21.89       24.53     11.60 o 
  -5  12  14      210.10      179.16     24.52 o 
  -4  12  14     1541.90     1442.45    130.69 o 
  -3  12  14     1177.85     1122.96     49.57 o 
  -2  12  14      119.96       88.52     14.65 o 
  -1  12  14     2530.62     2442.76     75.96 o 
   0  12  14     2148.11     1988.04     87.55 o 
   1  12  14      195.64      173.39     32.62 o 
   2  12  14      239.66      296.04     40.86 o 
   3  12  14       27.43       10.08     12.21 o 
   4  12  14      102.52       75.63     44.62 o 
   5  12  14      302.86      281.86     39.72 o 
   6  12  14      684.97      637.86     45.41 o 
   7  12  14       74.36       69.35     14.38 o 
   8  12  14      104.47      120.62     16.62 o 
   9  12  14      302.68      282.26     44.45 o 
  -9  13  14       61.62       49.94      8.24 o 
  -8  13  14       93.76      111.95     19.15 o 
  -7  13  14      263.91      286.62     22.98 o 
  -6  13  14      232.00      235.44     24.44 o 
  -5  13  14       47.25       29.64     10.33 o 
  -4  13  14       44.51       36.39     13.26 o 
  -3  13  14     1799.77     1598.35     60.12 o 
  -2  13  14     3222.11     3001.98     84.49 o 
  -1  13  14      171.14      116.80     17.95 o 
   0  13  14      439.78      389.79     29.99 o 
   1  13  14     1565.20     1405.01    106.95 o 
   2  13  14      189.00      186.43     29.91 o 
   3  13  14      342.41      408.35     48.47 o 
   4  13  14      315.48      273.09     42.28 o 
   5  13  14        9.55        3.01     10.85 o 
   6  13  14      351.41      395.74     32.67 o 
   7  13  14      905.25     1076.93     49.58 o 
   8  13  14      587.66      654.31    103.15 o 
   9  13  14      213.28      214.46     20.66 o 
  -8  14  14      104.76      111.62     17.96 o 
  -7  14  14      119.35       86.35     19.09 o 
  -6  14  14       10.12        2.09      7.66 o 
  -5  14  14      506.72      507.55     36.13 o 
  -4  14  14      185.51      190.42     25.65 o 
  -3  14  14     1028.37      994.85     56.51 o 
  -2  14  14     1015.43      850.89     42.01 o 
  -1  14  14      707.82      579.17     34.89 o 
   0  14  14      613.43      521.85     39.71 o 
   1  14  14       42.49       24.07     13.80 o 
   2  14  14      674.39      699.41     67.82 o 
   3  14  14      653.92      586.47     55.38 o 
   4  14  14      683.63      688.93     60.07 o 
   5  14  14      283.48      342.12     42.26 o 
   6  14  14       24.58        5.12     11.56 o 
   7  14  14        1.91       -1.93      7.43 o 
   8  14  14      772.68      889.56     48.76 o 
  -8  15  14       25.38       30.95     10.50 o 
  -7  15  14       61.51       65.81     15.37 o 
  -6  15  14      473.68      377.99     38.61 o 
  -5  15  14     1996.42     1950.50    135.19 o 
  -4  15  14       60.95       42.89     12.42 o 
  -3  15  14      423.50      369.20     37.55 o 
  -2  15  14      192.36      209.30     26.55 o 
  -1  15  14       19.13       29.76     12.43 o 
   0  15  14      569.01      504.09     39.60 o 
   1  15  14      187.95      211.11     41.97 o 
   2  15  14      203.52      155.80     36.97 o 
   3  15  14      365.44      315.88     29.50 o 
   4  15  14      107.60      102.99     21.78 o 
   5  15  14        6.25       -9.39     13.03 o 
   6  15  14      491.17      523.77     51.29 o 
   7  15  14      237.09      249.32     18.67 o 
   8  15  14        5.17        2.01      3.97 o 
  -7  16  14       75.81       66.88     13.75 o 
  -6  16  14        2.07        8.33     10.02 o 
  -5  16  14        5.49        3.42      5.92 o 
  -4  16  14        1.00       -0.16      5.79 o 
  -3  16  14       10.26       12.30      8.28 o 
  -2  16  14      452.94      441.20     34.97 o 
  -1  16  14       42.72       30.68     12.26 o 
   0  16  14      271.26      225.07     41.18 o 
   1  16  14      125.46      104.78     29.78 o 
   2  16  14      638.37      572.05     59.87 o 
   3  16  14       85.11       64.06     31.55 o 
   4  16  14      394.04      335.56     26.89 o 
   5  16  14      143.74      144.22     17.43 o 
   6  16  14      373.04      359.88     23.19 o 
   7  16  14        0.47       -5.05      5.25 o 
  -6  17  14       54.06       54.35     12.31 o 
  -5  17  14        2.21        7.82     13.21 o 
  -4  17  14       98.67       91.10     10.20 o 
  -3  17  14       22.87       16.07      7.52 o 
  -2  17  14       82.91       52.95     11.92 o 
  -1  17  14       16.14        2.31     13.98 o 
   0  17  14      133.33      121.11     27.09 o 
   1  17  14       33.77       46.90     20.13 o 
   2  17  14        9.33        7.13     14.37 o 
   3  17  14      127.74      118.63     14.06 o 
   4  17  14       62.84       69.15     10.92 o 
   5  17  14      819.98      780.69     32.11 o 
   6  17  14      165.59      175.28     19.12 o 
  -5  18  14      117.23       80.86     13.04 o 
  -4  18  14      263.28      243.69     39.13 o 
  -3  18  14       16.49       17.52      5.66 o 
  -2  18  14      138.25      119.52     14.56 o 
  -1  18  14      105.04       93.64     19.79 o 
   0  18  14       75.84       71.97     17.27 o 
   1  18  14       30.66       14.11     11.26 o 
   2  18  14       47.04        0.88      9.79 o 
   3  18  14       15.03        4.05      9.20 o 
   4  18  14       36.21       17.77     10.43 o 
   5  18  14      281.93      229.45     20.93 o 
  -3  19  14      155.41       79.36     11.57 o 
  -2  19  14      227.59      252.01     24.27 o 
  -1  19  14       43.17       22.31      4.88 o 
   0  19  14       14.47        2.86      6.18 o 
   1  19  14      896.86      855.14     47.32 o 
   2  19  14       59.34       61.65     13.05 o 
   3  19  14       84.66       75.78     12.18 o 
 -12   1  15       59.93       64.42     11.73 o 
 -11   1  15       91.57      105.63     16.51 o 
 -10   1  15      263.38      257.86     23.85 o 
  -9   1  15      156.15      168.02     14.73 o 
  -8   1  15       40.05       23.44      6.39 o 
  -7   1  15      447.74      411.44     20.54 o 
  -6   1  15       64.27       55.32      7.16 o 
  -5   1  15      414.24      391.13     74.91 o 
  -4   1  15      420.04      434.22     50.28 o 
  -3   1  15      261.24      265.55     39.67 o 
  -2   1  15      597.21      568.65     54.85 o 
  -1   1  15       51.17      100.15     26.18 o 
   0   1  15      122.51       74.73     22.05 o 
   1   1  15      441.91      496.31     53.23 o 
   2   1  15      734.28      752.79     65.86 o 
   3   1  15      358.74      354.54     45.30 o 
   4   1  15       21.09       33.22     15.10 o 
   5   1  15      940.19      889.88     70.84 o 
   6   1  15        9.61        0.69     10.79 o 
   7   1  15      178.65      184.88     24.46 o 
   8   1  15        8.38        7.41      9.69 o 
   9   1  15      195.43      215.53     19.16 o 
  10   1  15       43.69       43.28      6.12 o 
  11   1  15       31.97       23.18      4.34 o 
  12   1  15       36.12       18.57      6.43 o 
 -12   2  15       43.85       46.54     13.93 o 
 -11   2  15      288.90      305.64     27.96 o 
 -10   2  15       43.29       35.65     11.85 o 
  -9   2  15      201.15      206.84     18.04 o 
  -8   2  15      231.36      191.03     14.49 o 
  -7   2  15      467.16      466.34     21.60 o 
  -6   2  15      126.63      133.60     12.21 o 
  -5   2  15       30.17       18.68     14.98 o 
  -4   2  15     2513.92     2493.42    121.60 o 
  -3   2  15      268.01      181.52     32.04 o 
  -2   2  15       11.83        6.68     12.52 o 
  -1   2  15      125.95      111.52     23.23 o 
   0   2  15     1199.27     1142.79     99.38 o 
   1   2  15      244.72      188.53     33.94 o 
   2   2  15     1222.36     1111.77     80.67 o 
   3   2  15      692.93      699.82     63.09 o 
   4   2  15       16.38       15.05      9.89 o 
   5   2  15       71.78       37.02     27.11 o 
   6   2  15     2697.92     2556.61     91.23 o 
   7   2  15      281.79      272.93     30.17 o 
   8   2  15       13.40       18.62     11.27 o 
   9   2  15     4960.96     5035.51    100.49 o 
  10   2  15       76.34       74.45      8.43 o 
  11   2  15      677.67      612.57     44.27 o 
  12   2  15      351.35      282.97     22.46 o 
 -12   3  15       65.80       29.49     19.72 o 
 -11   3  15       32.24       35.73      9.64 o 
 -10   3  15     1231.00     1253.03     51.91 o 
  -9   3  15     1291.60     1254.66     47.96 o 
  -8   3  15        1.57       -1.97      6.15 o 
  -7   3  15       40.04       30.97      6.72 o 
  -6   3  15     4575.12     4558.59     72.43 o 
  -5   3  15     1231.04     1150.50    125.89 o 
  -4   3  15      378.93      383.56     45.85 o 
  -3   3  15      111.18      187.17     31.66 o 
  -2   3  15      987.14     1000.38     73.66 o 
  -1   3  15      719.30      651.42     57.32 o 
   0   3  15      943.87      878.83     97.29 o 
   1   3  15      499.50      422.90     64.08 o 
   2   3  15     1415.31     1345.96     90.35 o 
   3   3  15      243.31      265.75     39.04 o 
   4   3  15     2881.27     2784.64    130.92 o 
   5   3  15     1949.26     1745.33     83.31 o 
   6   3  15       37.34       36.24     14.51 o 
   7   3  15     1198.25     1161.82     60.34 o 
   8   3  15       62.99       60.18     24.23 o 
   9   3  15     1041.67     1266.62     44.80 o 
  10   3  15        7.75        6.22      6.85 o 
  11   3  15      195.09      159.00     12.36 o 
  12   3  15      135.90       76.64     10.88 o 
 -12   4  15      395.22      332.27     24.12 o 
 -11   4  15      214.94      230.13     23.88 o 
 -10   4  15      458.44      489.72     31.95 o 
  -9   4  15      397.52      400.36     26.28 o 
  -8   4  15      559.82      578.88     28.96 o 
  -7   4  15      551.95      570.42     27.93 o 
  -6   4  15      830.79      774.14     30.76 o 
  -5   4  15       58.85       53.57     31.88 o 
  -4   4  15      908.48      787.07     96.75 o 
  -3   4  15     2477.85     2311.13    115.96 o 
  -2   4  15     2589.79     2823.21    145.09 o 
  -1   4  15      375.85      405.69     45.59 o 
   0   4  15     1950.54     1622.73    249.90 o 
   1   4  15     1759.09     1699.67    107.58 o 
   2   4  15     1988.04     1793.63    103.79 o 
   3   4  15       70.34       65.21     19.66 o 
   4   4  15      623.23      522.25     81.82 o 
   5   4  15     1254.74     1216.20     54.12 o 
   6   4  15      669.71      593.55     46.23 o 
   7   4  15      123.63      126.15     26.52 o 
   8   4  15      239.78      220.54     48.27 o 
   9   4  15     1166.26     1229.10     45.44 o 
  10   4  15      113.69      101.37     13.70 o 
  11   4  15       76.77       53.77      7.64 o 
 -12   5  15      252.56      233.72     27.90 o 
 -11   5  15      459.26      480.19     32.39 o 
 -10   5  15     1177.28     1203.08     48.67 o 
  -9   5  15      659.69      638.27     38.13 o 
  -8   5  15        1.07       -4.38      7.92 o 
  -7   5  15     1080.53      987.72     40.91 o 
  -6   5  15     2655.63     2609.72     64.16 o 
  -5   5  15       89.97       35.38      8.81 o 
  -4   5  15      246.18      190.46     48.58 o 
  -3   5  15     3067.48     3205.53    136.20 o 
  -2   5  15     9196.31     9192.66    248.46 o 
  -1   5  15    11438.93    12167.66    708.04 o 
   0   5  15     1624.62     1827.61    234.58 o 
   1   5  15      177.05      210.03     52.09 o 
   2   5  15      112.51       57.06     20.32 o 
   3   5  15     3968.68     3756.48    193.03 o 
   4   5  15     1782.79     1679.34    155.05 o 
   5   5  15      166.26      141.79     17.99 o 
   6   5  15      319.47      333.17     44.99 o 
   7   5  15      695.39      675.24     45.41 o 
   8   5  15     3123.19     3294.76    113.81 o 
   9   5  15       24.16        8.51      9.61 o 
  10   5  15      667.28      721.28     43.54 o 
  11   5  15       61.89       13.91      4.98 o 
 -12   6  15       54.92       27.42      8.73 o 
 -11   6  15     1224.43     1378.51     55.14 o 
 -10   6  15       35.83       59.26     14.74 o 
  -9   6  15      224.68      208.35     26.31 o 
  -8   6  15      280.53      210.71     19.05 o 
  -7   6  15     1829.16     1748.11     55.80 o 
  -6   6  15      297.29      277.50     25.43 o 
  -5   6  15      608.45      552.44     29.36 o 
  -4   6  15      468.58      312.60     67.80 o 
  -3   6  15     1770.17     1693.69    142.30 o 
  -2   6  15     4690.19     5000.51    174.97 o 
  -1   6  15      248.37      290.38     78.15 o 
   0   6  15     3184.43     2983.34    190.71 o 
   1   6  15     1457.02     1342.78    127.28 o 
   2   6  15      134.54       60.97     22.05 o 
   3   6  15      700.91      650.83     61.61 o 
   4   6  15       48.42       47.57     14.47 o 
   5   6  15     2039.52     2152.74     75.46 o 
   6   6  15      424.21      341.12     31.80 o 
   7   6  15     1344.47     1238.98     61.61 o 
   8   6  15       34.72       20.76     13.03 o 
   9   6  15      376.49      349.38     40.64 o 
  10   6  15      106.86       78.57     12.70 o 
  11   6  15       46.00        9.20      6.72 o 
 -11   7  15      798.91      865.10     88.15 o 
 -10   7  15     1259.69     1395.03     43.73 o 
  -9   7  15      761.98      800.16     51.07 o 
  -8   7  15       80.76       72.01     12.85 o 
  -7   7  15      502.75      499.16     33.70 o 
  -6   7  15      238.16      207.96     27.94 o 
  -5   7  15       70.55       17.94      9.43 o 
  -4   7  15       16.25       34.01     10.43 o 
  -3   7  15       80.13      104.04     42.80 o 
  -2   7  15     3723.69     4067.71    147.15 o 
  -1   7  15     9373.67     9739.73    943.06 o 
   0   7  15      362.49      348.20     65.12 o 
   1   7  15      283.28      273.14     60.31 o 
   2   7  15      545.23      427.48     51.49 o 
   3   7  15     1272.33     1235.14    135.99 o 
   4   7  15       78.10       42.39     11.77 o 
   5   7  15     1653.72     1809.51     67.34 o 
   6   7  15      146.88      144.87     22.49 o 
   7   7  15      964.66      970.33     53.70 o 
   8   7  15     1094.23     1123.99     80.45 o 
   9   7  15      207.94      244.49     32.42 o 
  10   7  15        8.62       -5.67      7.39 o 
  11   7  15      373.86      280.46     42.29 o 
 -11   8  15      208.68      230.06     21.01 o 
 -10   8  15      227.24      247.04     24.11 o 
  -9   8  15      411.88      386.31     33.35 o 
  -8   8  15      671.75      728.82     90.67 o 
  -7   8  15       80.10       42.71      9.70 o 
  -6   8  15      479.79      478.01     33.93 o 
  -5   8  15      993.49     1102.95     47.89 o 
  -4   8  15     1352.35     1258.50     42.95 o 
  -3   8  15     5948.60     6066.33    179.80 o 
  -2   8  15      302.57      292.92     32.15 o 
  -1   8  15      279.04      322.67     63.85 o 
   0   8  15     5138.97     5259.39    271.81 o 
   1   8  15     1321.72     1213.98    130.35 o 
   2   8  15      293.67      268.61     33.72 o 
   3   8  15      685.96      738.55     37.60 o 
   4   8  15     1256.62     1369.59     57.07 o 
   5   8  15       58.08       12.51     12.83 o 
   6   8  15     1341.72     1268.50     55.30 o 
   7   8  15      179.78      147.92     25.05 o 
   8   8  15       13.53        1.62     14.74 o 
   9   8  15       34.41       -4.76      9.79 o 
  10   8  15       91.28       76.68     10.36 o 
  11   8  15       17.10        4.24      7.07 o 
 -11   9  15      669.39      682.66     36.82 o 
 -10   9  15      755.45      860.57     50.65 o 
  -9   9  15      293.85      283.08     35.50 o 
  -8   9  15       11.38        1.57      7.76 o 
  -7   9  15       72.74       54.97     11.15 o 
  -6   9  15      166.82      143.33     16.74 o 
  -5   9  15     1645.99     1664.75     69.85 o 
  -4   9  15       70.47       49.95     17.30 o 
  -3   9  15     1101.24     1211.35     41.77 o 
  -2   9  15     1173.40     1227.08     41.91 o 
  -1   9  15     4706.65     4579.24    116.15 o 
   0   9  15      173.45      222.65     25.87 o 
   1   9  15      407.12      438.73     36.18 o 
   2   9  15      115.53      125.43     19.04 o 
   3   9  15     2748.44     3208.25    116.50 o 
   4   9  15      167.13      207.40     43.99 o 
   5   9  15     1448.20     1354.30     74.02 o 
   6   9  15       31.22       17.68     21.07 o 
   7   9  15      539.40      502.26     43.08 o 
   8   9  15       61.41       52.49     13.72 o 
   9   9  15      164.94      220.36     24.17 o 
  10   9  15      573.41      551.39     46.27 o 
 -10  10  15        3.81       -1.13      5.88 o 
  -9  10  15        4.10       17.85     11.26 o 
  -8  10  15       58.54       58.87      9.70 o 
  -7  10  15      221.78      196.10     22.31 o 
  -6  10  15     1179.48     1110.21     47.03 o 
  -5  10  15      370.33      400.08     35.07 o 
  -4  10  15      415.11      441.03     32.20 o 
  -3  10  15       93.24       91.35     12.82 o 
  -2  10  15       88.93       92.46     12.72 o 
  -1  10  15     1134.45     1095.03     53.88 o 
   0  10  15     3361.72     3685.08    168.42 o 
   1  10  15       12.93        7.47      8.56 o 
   2  10  15      136.46      130.60     27.05 o 
   3  10  15     6714.68     7224.66    178.78 o 
   4  10  15      165.69      215.29     29.50 o 
   5  10  15      488.59      456.68     40.87 o 
   6  10  15      237.61      240.92     29.36 o 
   7  10  15      523.15      513.44     41.51 o 
   8  10  15       63.26       65.49     15.09 o 
   9  10  15      438.00      424.04     27.17 o 
  10  10  15        7.23        4.28      5.49 o 
 -10  11  15      343.03      354.10     31.25 o 
  -9  11  15       19.03       17.49      6.02 o 
  -8  11  15       42.95       36.33      8.30 o 
  -7  11  15       87.96      108.66     17.26 o 
  -6  11  15       15.50        5.15     17.96 o 
  -5  11  15       27.44       14.75     11.14 o 
  -4  11  15      271.92      275.47     32.25 o 
  -3  11  15        0.67       -2.15      9.08 o 
  -2  11  15       63.76       60.25     10.98 o 
  -1  11  15      305.92      280.82     22.36 o 
   0  11  15      271.78      250.94     25.85 o 
   1  11  15        9.75        7.18     16.82 o 
   2  11  15        8.96       29.42     12.65 o 
   3  11  15      740.99      740.22     82.11 o 
   4  11  15       72.85       99.37     20.48 o 
   5  11  15       14.35        6.89     10.63 o 
   6  11  15        8.55       19.61     14.71 o 
   7  11  15        2.93       22.48     13.45 o 
   8  11  15       21.82       35.11     14.52 o 
   9  11  15       11.47       13.37      8.08 o 
  -9  12  15      315.51      343.66     25.66 o 
  -8  12  15       12.08        9.71      6.03 o 
  -7  12  15        8.25        2.93     12.82 o 
  -6  12  15        1.17        4.49     16.37 o 
  -5  12  15       89.81       64.51     22.43 o 
  -4  12  15      529.44      482.94     41.91 o 
  -3  12  15     2902.18     2902.70     81.39 o 
  -2  12  15       23.65       27.59     10.95 o 
  -1  12  15     1517.11     1401.36     55.55 o 
   0  12  15     1183.75     1206.62     52.42 o 
   1  12  15     1587.64     1690.23    181.06 o 
   2  12  15      985.67     1161.50     58.96 o 
   3  12  15      371.69      392.96     35.24 o 
   4  12  15      460.93      440.31     39.18 o 
   5  12  15     1022.00     1014.31     68.59 o 
   6  12  15       54.68       44.59     12.45 o 
   7  12  15       70.91       89.37     14.20 o 
   8  12  15       27.36       45.57     11.34 o 
   9  12  15      147.92      179.95     20.99 o 
  -9  13  15       54.11       30.73     11.29 o 
  -8  13  15      609.96      572.24     39.40 o 
  -7  13  15       41.17       45.33      8.66 o 
  -6  13  15       24.94        0.67     11.21 o 
  -5  13  15       48.21       33.30     11.08 o 
  -4  13  15        4.53        7.53     20.33 o 
  -3  13  15      239.65      211.70     21.84 o 
  -2  13  15      256.44      236.08     22.17 o 
  -1  13  15      937.78      854.15     43.26 o 
   0  13  15       22.37       20.04      9.41 o 
   1  13  15       16.67       18.73     11.50 o 
   2  13  15      208.49      168.11     38.46 o 
   3  13  15      767.91      745.04     62.40 o 
   4  13  15       74.81       84.76     14.02 o 
   5  13  15      148.26      135.69     19.92 o 
   6  13  15        8.58       19.95     20.76 o 
   7  13  15      624.53      683.66     29.59 o 
   8  13  15       49.60       56.99     14.13 o 
   9  13  15       42.16       38.35      8.29 o 
  -8  14  15      557.86      699.55     40.06 o 
  -7  14  15       26.08        8.43      8.76 o 
  -6  14  15      922.05      840.98     41.37 o 
  -5  14  15     1712.68     1750.05     68.19 o 
  -4  14  15       97.53       84.66     18.69 o 
  -3  14  15     4127.90     4265.93    283.17 o 
  -2  14  15      155.65      167.74     25.27 o 
  -1  14  15      308.77      289.64     23.91 o 
   0  14  15      139.74       96.17     19.05 o 
   1  14  15      693.60      637.99     68.00 o 
   2  14  15      602.33      549.05     64.30 o 
   3  14  15       25.74        5.72     24.94 o 
   4  14  15      118.10       66.71     15.87 o 
   5  14  15      302.58      266.31     38.85 o 
   6  14  15      789.06      855.17     60.09 o 
   7  14  15      210.92      288.54     41.28 o 
   8  14  15       19.83       33.26     10.41 o 
  -8  15  15      510.32      490.07     33.59 o 
  -7  15  15       22.39        0.35      7.74 o 
  -6  15  15      196.63      206.49     18.03 o 
  -5  15  15      150.40      185.51     20.49 o 
  -4  15  15       55.91       38.31     12.81 o 
  -3  15  15      757.63      783.12     53.47 o 
  -2  15  15      250.42      244.95     26.20 o 
  -1  15  15      157.94      162.20     22.54 o 
   0  15  15       73.39       82.30     28.58 o 
   1  15  15      978.56      937.18     81.11 o 
   2  15  15       97.81       82.53     29.15 o 
   3  15  15      990.08     1000.72     52.31 o 
   4  15  15      672.97      625.59     48.56 o 
   5  15  15        4.31       10.57     12.28 o 
   6  15  15      221.12      224.74     19.59 o 
   7  15  15       58.65       44.32     14.02 o 
  -7  16  15       41.52       34.61      8.33 o 
  -6  16  15      188.29      155.78     22.11 o 
  -5  16  15      109.67       89.24     11.92 o 
  -4  16  15      289.99      345.98     20.81 o 
  -3  16  15      397.57      442.61     32.92 o 
  -2  16  15      286.42      307.86     31.42 o 
  -1  16  15       36.80       41.54     20.99 o 
   0  16  15     2137.90     2042.97    113.20 o 
   1  16  15     2145.80     2260.04    119.77 o 
   2  16  15      742.66      726.36     64.57 o 
   3  16  15     2002.44     2104.69     66.37 o 
   4  16  15      835.35      827.69     38.51 o 
   5  16  15      166.47      154.77     15.12 o 
   6  16  15      118.80       57.82      8.39 o 
  -6  17  15      507.83      595.23     34.73 o 
  -5  17  15      153.13      180.62     24.01 o 
  -4  17  15      498.03      518.36     32.98 o 
  -3  17  15      356.55      395.14     25.29 o 
  -2  17  15       61.93       77.81     20.31 o 
  -1  17  15      503.86      470.16     45.61 o 
   0  17  15     1088.82     1170.85     77.32 o 
   1  17  15        1.53       -3.53     10.30 o 
   2  17  15      295.96      248.55     34.64 o 
   3  17  15     1546.10     1643.92     84.66 o 
   4  17  15     1042.91     1077.54     36.79 o 
   5  17  15        8.18       13.80      8.05 o 
  -3  18  15       46.71       19.38      5.23 o 
  -2  18  15       44.21       32.93      8.55 o 
  -1  18  15        3.36       14.10     10.75 o 
   0  18  15     1177.52     1197.65     66.17 o 
   1  18  15      959.35      971.14     59.89 o 
   2  18  15       41.20       29.42     10.32 o 
   3  18  15       61.28       39.41     10.63 o 
   4  18  15      210.07      198.14     21.15 o 
  -2  19  15       77.18       36.95      7.92 o 
  -1  19  15      646.00      586.98     34.86 o 
   0  19  15      348.27      317.89     18.06 o 
   1  19  15       26.66       28.87      8.65 o 
   2  19  15      155.53      102.20     13.84 o 
 -12   0  16      527.99      563.65     29.76 o 
 -11   0  16      440.05      500.06     46.68 o 
 -10   0  16      302.75      348.44     46.22 o 
  -9   0  16      754.92      713.29     41.23 o 
  -8   0  16      469.21      480.54     34.65 o 
  -7   0  16     8453.58     8077.23    137.26 o 
  -6   0  16     2905.64     2940.22     73.48 o 
  -5   0  16       63.74       59.92     22.36 o 
  -4   0  16       76.54       49.69     35.71 o 
  -3   0  16     5060.48     5120.38    257.00 o 
  -2   0  16      911.87      705.68     91.44 o 
  -1   0  16      128.24       75.25     31.56 o 
   0   0  16      805.86      875.47    101.27 o 
   1   0  16     1732.53     1326.47    126.28 o 
   2   0  16      773.31      667.94     90.66 o 
   3   0  16     4104.07     4175.12    233.48 o 
   4   0  16      141.28      168.78     46.46 o 
   5   0  16     1380.85     1439.17     73.65 o 
   6   0  16     3181.20     3043.75    142.33 o 
   7   0  16     3396.03     3389.44    155.51 o 
   8   0  16      449.25      495.97     61.71 o 
   9   0  16     1495.42     1628.18     89.93 o 
  10   0  16       60.12       41.96      7.37 o 
  11   0  16      293.23      339.69     47.28 o 
 -12   1  16        7.87      -14.26     14.26 o 
 -11   1  16      118.15      108.96     17.04 o 
 -10   1  16      148.10      149.80     17.73 o 
  -9   1  16     1081.46     1062.48     35.63 o 
  -8   1  16     1394.58     1317.33     40.43 o 
  -7   1  16      144.26      129.14     12.16 o 
  -6   1  16      209.05      177.41     10.86 o 
  -5   1  16      640.06      613.45     92.35 o 
  -4   1  16       88.80       21.25     20.30 o 
  -3   1  16     1630.75     1613.86     99.83 o 
  -2   1  16     1239.41     1226.35     85.31 o 
  -1   1  16     1987.78     1790.15    104.90 o 
   0   1  16     3061.01     2858.12    152.63 o 
   1   1  16     1059.92     1021.09     79.39 o 
   2   1  16       48.34       74.79     23.32 o 
   3   1  16      226.30      192.49     35.31 o 
   4   1  16     2116.51     2075.89    113.51 o 
   5   1  16     1271.76     1210.66     52.69 o 
   6   1  16      144.62      122.74     20.03 o 
   7   1  16     1314.48     1298.77     64.99 o 
   8   1  16     4557.57     4808.61    130.49 o 
   9   1  16     2257.89     2440.86    215.10 o 
  10   1  16      353.53      354.27     14.43 o 
  11   1  16        8.46       -2.46      6.14 o 
 -12   2  16       76.88       37.06      7.19 o 
 -11   2  16       57.23       36.05     11.00 o 
 -10   2  16      537.93      576.57     33.54 o 
  -9   2  16      768.51      744.45     36.17 o 
  -8   2  16      476.05      470.11     22.57 o 
  -7   2  16      336.68      324.82     18.28 o 
  -6   2  16     1852.81     1811.00     43.75 o 
  -5   2  16       35.25       65.03     38.02 o 
  -4   2  16       25.32       -1.31     24.17 o 
  -3   2  16      186.72      117.80     26.69 o 
  -2   2  16     4321.63     4468.86    168.83 o 
  -1   2  16     1379.13     1278.37    122.64 o 
   0   2  16       62.77       58.75     24.46 o 
   1   2  16     3478.26     3325.98    148.48 o 
   2   2  16      478.33      465.82     54.23 o 
   3   2  16       64.58       21.74     11.21 o 
   4   2  16      382.77      377.00     46.69 o 
   5   2  16     1856.29     1821.56     66.37 o 
   6   2  16      297.17      232.90     32.51 o 
   7   2  16      278.86      251.67     40.58 o 
   8   2  16      718.61      779.11     47.99 o 
   9   2  16      130.21       91.14     16.26 o 
  10   2  16      205.84      216.56     12.36 o 
  11   2  16      188.88      200.24     15.28 o 
 -12   3  16       12.52       -8.75      8.75 o 
 -11   3  16      100.23      106.27     14.25 o 
 -10   3  16      817.23      774.06     39.19 o 
  -9   3  16      784.25      771.60     36.41 o 
  -8   3  16       35.77       12.25      6.45 o 
  -7   3  16      354.91      338.97     19.86 o 
  -6   3  16      313.13      308.83     17.69 o 
  -5   3  16      206.88      205.63     20.97 o 
  -4   3  16      163.94      127.76     40.21 o 
  -3   3  16       33.47       45.43     17.68 o 
  -2   3  16      126.25      127.81     25.75 o 
  -1   3  16      343.34      291.25     40.23 o 
   0   3  16     1180.93     1134.96     83.57 o 
   1   3  16     1664.74     1563.38     99.35 o 
   2   3  16     1895.09     1939.79    110.53 o 
   3   3  16     1399.17     1311.32     90.59 o 
   4   3  16       65.43       38.79     15.33 o 
   5   3  16     1153.43     1136.93     67.15 o 
   6   3  16     1734.36     1737.45     73.33 o 
   7   3  16       78.35       45.40     16.98 o 
   8   3  16       36.44        7.48      9.94 o 
   9   3  16       36.11       27.52     11.59 o 
  10   3  16      468.42      478.30     17.94 o 
  11   3  16        6.95       -1.09      3.45 o 
 -12   4  16       63.96       49.79      8.09 o 
 -11   4  16       59.14       43.05     12.81 o 
 -10   4  16      776.04      757.21     38.49 o 
  -9   4  16      532.76      469.95     28.83 o 
  -8   4  16      223.57      197.43     17.60 o 
  -7   4  16     2349.83     2311.51     64.93 o 
  -6   4  16      203.29      165.38     14.70 o 
  -5   4  16      342.76      342.57     20.73 o 
  -4   4  16       48.82       18.89     14.51 o 
  -3   4  16     1112.47     1127.43     81.33 o 
  -2   4  16       52.43       64.30     31.01 o 
  -1   4  16       46.76       38.11     18.58 o 
   0   4  16     4292.59     4062.43    228.63 o 
   1   4  16     1200.62     1305.40     91.69 o 
   2   4  16     2341.82     2143.71    116.67 o 
   3   4  16     1202.00     1145.36     84.64 o 
   4   4  16      815.58      932.95     52.00 o 
   5   4  16       80.30       54.15     11.51 o 
   6   4  16     1572.52     1530.12     69.77 o 
   7   4  16     1103.71     1122.99     58.57 o 
   8   4  16      155.27      172.51     23.30 o 
   9   4  16       97.96       84.23     18.12 o 
  10   4  16       86.95       66.87     15.03 o 
  11   4  16      150.56      152.26     16.86 o 
 -12   5  16       34.72       26.19      7.54 o 
 -11   5  16        4.42       -7.17      7.17 o 
 -10   5  16      207.68      249.50     26.64 o 
  -9   5  16        1.58       -8.39      8.89 o 
  -8   5  16      410.47      405.63     25.98 o 
  -7   5  16       50.41       35.13      8.86 o 
  -6   5  16      711.78      642.05     41.66 o 
  -5   5  16       22.07       14.42      8.14 o 
  -4   5  16        1.99       45.29     26.90 o 
  -3   5  16      677.89      717.76     63.08 o 
  -2   5  16      416.26      490.65     53.01 o 
  -1   5  16     4070.03     4710.60    443.69 o 
   0   5  16       12.92        3.00     15.68 o 
   1   5  16       63.34       56.87     43.14 o 
   2   5  16     1698.42     1729.31    105.34 o 
   3   5  16        1.79      -21.71     21.71 o 
   4   5  16      110.81      123.90     15.42 o 
   5   5  16     1156.99     1195.13     53.75 o 
   6   5  16      188.85      109.46     20.75 o 
   7   5  16      848.84      712.75     47.48 o 
   8   5  16      293.57      318.19     29.64 o 
   9   5  16      402.99      427.37     27.87 o 
  10   5  16      826.93      862.92     50.83 o 
  11   5  16       32.61       21.57     10.10 o 
 -11   6  16        1.94       -5.92      5.92 o 
 -10   6  16       34.69       14.96      7.12 o 
  -9   6  16      326.92      258.27     29.35 o 
  -8   6  16      304.96      317.93     35.31 o 
  -7   6  16      641.77      577.73     35.68 o 
  -6   6  16      214.46      191.24     26.45 o 
  -5   6  16      368.87      366.11     20.90 o 
  -4   6  16      827.69      753.85     38.83 o 
  -3   6  16       11.94      -27.07     27.07 o 
  -2   6  16       70.49       53.78     17.62 o 
  -1   6  16      271.73      328.79     41.94 o 
   0   6  16      454.53      437.90     74.54 o 
   1   6  16       26.43       21.30     19.11 o 
   2   6  16       53.76       37.62     29.35 o 
   3   6  16     1268.47     1229.11     53.11 o 
   4   6  16      375.18      381.63     27.15 o 
   5   6  16       95.29      132.21     18.83 o 
   6   6  16      168.24      155.95     18.51 o 
   7   6  16      376.69      343.33     32.85 o 
   8   6  16      153.12      142.02     18.35 o 
   9   6  16       11.41       17.13     11.19 o 
  10   6  16      241.12      236.51     18.79 o 
  11   6  16       74.00       70.79     10.24 o 
 -11   7  16       93.39      117.29     12.92 o 
 -10   7  16       91.13       70.83      7.80 o 
  -9   7  16      608.90      647.42     28.12 o 
  -8   7  16      115.88       94.82     10.32 o 
  -7   7  16      105.47       77.82      8.40 o 
  -6   7  16      249.13      226.25     21.85 o 
  -5   7  16     1355.51     1345.21     58.31 o 
  -4   7  16     1353.37     1406.89     54.41 o 
  -3   7  16      185.45      159.35     21.50 o 
  -2   7  16       23.00       16.94     38.98 o 
  -1   7  16     2758.70     2734.82    184.75 o 
   0   7  16      725.61      723.99     94.44 o 
   1   7  16      148.42      118.67     41.35 o 
   2   7  16      371.25      391.90     33.25 o 
   3   7  16       85.06       86.19     15.35 o 
   4   7  16     1148.69     1159.26     52.67 o 
   5   7  16       18.78        3.34      8.98 o 
   6   7  16        0.58        6.91     12.66 o 
   7   7  16       29.35       23.26     10.57 o 
   8   7  16     1133.56     1197.37     64.74 o 
   9   7  16       89.64       75.95     15.73 o 
  10   7  16        3.70        2.29      6.29 o 
  11   7  16      230.72      244.33     24.93 o 
 -11   8  16      144.46      125.97     11.79 o 
 -10   8  16        8.36        2.60      7.01 o 
  -9   8  16      373.22      428.60     33.59 o 
  -8   8  16     1371.89     1475.07     66.06 o 
  -7   8  16      112.55       83.46     18.58 o 
  -6   8  16       25.43       10.98     10.72 o 
  -5   8  16       63.31       57.96     12.56 o 
  -4   8  16       56.09       49.36      9.98 o 
  -3   8  16      213.46      173.35     15.15 o 
  -2   8  16     4509.51     4863.95    102.69 o 
  -1   8  16     1145.85     1199.87     55.33 o 
   0   8  16     1464.14     1698.73     69.94 o 
   1   8  16      164.37      152.17     20.14 o 
   2   8  16     1113.89     1121.18     43.90 o 
   3   8  16       68.56       75.01     12.90 o 
   4   8  16     1845.43     1801.57     66.52 o 
   5   8  16      495.78      523.39     35.54 o 
   6   8  16     1432.79     1423.66     58.56 o 
   7   8  16      501.84      459.33     40.04 o 
   8   8  16      170.35      143.62     20.97 o 
   9   8  16       25.67       23.39     11.69 o 
  10   8  16       86.72      114.02     11.96 o 
 -10   9  16      683.37      679.94     36.50 o 
  -9   9  16     1191.76     1162.16     52.63 o 
  -8   9  16      192.41      182.77     39.65 o 
  -7   9  16       68.98       37.68      8.85 o 
  -6   9  16      742.69      729.08     37.50 o 
  -5   9  16     1278.60     1366.09     53.19 o 
  -4   9  16      277.18      306.03     22.16 o 
  -3   9  16     1438.40     1381.91     56.19 o 
  -2   9  16      555.60      613.39     31.02 o 
  -1   9  16     4736.23     4643.54     99.01 o 
   0   9  16      303.76      250.33     22.13 o 
   1   9  16       34.40       36.12     11.75 o 
   2   9  16        2.81       32.56     13.99 o 
   3   9  16       42.67       38.94     13.36 o 
   4   9  16      302.83      215.79     28.83 o 
   5   9  16      852.46      862.11     78.85 o 
   6   9  16       57.09       25.10     12.42 o 
   7   9  16      308.33      302.51     33.64 o 
   8   9  16     1810.48     1873.64     74.85 o 
   9   9  16     1430.04     1677.69     62.78 o 
  10   9  16       50.55       41.01      7.96 o 
 -10  10  16      345.82      307.88     43.94 o 
  -9  10  16        8.68        4.49      7.30 o 
  -8  10  16      154.04      164.07     17.60 o 
  -7  10  16      553.41      589.57     37.83 o 
  -6  10  16      140.94       69.54     17.82 o 
  -5  10  16     1151.69     1100.88     92.69 o 
  -4  10  16     1761.67     1779.07     65.08 o 
  -3  10  16      101.79       50.51     12.20 o 
  -2  10  16      349.34      271.86     21.30 o 
  -1  10  16      812.50      827.13     64.83 o 
   0  10  16      556.78      543.78     37.23 o 
   1  10  16      225.90      234.83     31.46 o 
   2  10  16      100.40       48.07     14.14 o 
   3  10  16      578.42      559.30     43.86 o 
   4  10  16      240.98      263.65     30.25 o 
   5  10  16      133.35      126.91     27.64 o 
   6  10  16     2273.45     2249.29     89.23 o 
   7  10  16     1935.68     1962.62     79.62 o 
   8  10  16     1471.28     1517.51     63.09 o 
   9  10  16        8.06       20.61      6.94 o 
  10  10  16      264.70      259.53     20.24 o 
 -10  11  16      605.42      628.52     38.34 o 
  -9  11  16     1207.73     1334.77     77.77 o 
  -8  11  16      414.44      501.73     29.18 o 
  -7  11  16        0.57        7.71      7.76 o 
  -6  11  16       45.69        7.95     13.39 o 
  -5  11  16      216.06      148.82     21.82 o 
  -4  11  16      167.64      107.79     19.86 o 
  -3  11  16       26.20       13.90     10.68 o 
  -2  11  16       53.82       63.76     11.58 o 
  -1  11  16      562.54      525.70     34.21 o 
   0  11  16      482.02      396.86     31.66 o 
   1  11  16      215.72      208.53     29.34 o 
   2  11  16      577.31      533.36     44.69 o 
   3  11  16      972.92      992.78     56.93 o 
   4  11  16     1065.75     1140.93     62.66 o 
   5  11  16     3594.85     3619.87    116.16 o 
   6  11  16      316.71      258.55     28.30 o 
   7  11  16      603.83      533.85     37.97 o 
   8  11  16     2540.50     2801.84    178.03 o 
   9  11  16     1791.04     2002.30    336.83 o 
  -9  12  16      336.23      359.03     35.76 o 
  -8  12  16      449.75      518.04     26.80 o 
  -7  12  16     1548.91     1730.22     60.82 o 
  -6  12  16      121.09       96.78     14.54 o 
  -5  12  16      278.79      250.26     27.24 o 
  -4  12  16      588.56      577.25     60.57 o 
  -3  12  16      251.70      186.23     25.35 o 
  -2  12  16     2307.43     2185.26     70.30 o 
  -1  12  16       20.56       13.45     10.72 o 
   0  12  16      175.81      123.09     20.82 o 
   1  12  16     1760.30     1992.06     86.79 o 
   2  12  16      236.78      243.53     30.63 o 
   3  12  16       62.47       36.04      9.58 o 
   4  12  16        1.69       81.90     92.13 o 
   5  12  16      786.79      835.49     49.00 o 
   6  12  16     1006.40     1074.68     43.66 o 
   7  12  16      239.43      253.90     18.76 o 
   8  12  16      284.15      349.30     43.03 o 
   9  12  16      182.26      288.52     22.83 o 
  -9  13  16      396.92      381.35     29.56 o 
  -8  13  16       85.63       99.27     14.62 o 
  -7  13  16      170.36      181.45     17.67 o 
  -6  13  16      175.82      116.43     16.92 o 
  -5  13  16       63.59       60.94     13.90 o 
  -4  13  16     3086.89     2953.13     98.01 o 
  -3  13  16     3537.17     3434.58    193.84 o 
  -2  13  16      466.67      428.12     29.49 o 
  -1  13  16     1209.97     1094.90     48.55 o 
   0  13  16     3163.52     2917.96    102.64 o 
   1  13  16      803.88      844.14     53.69 o 
   2  13  16      315.80      309.23     50.41 o 
   3  13  16      868.01      872.60     40.61 o 
   4  13  16      460.50      407.17     33.56 o 
   5  13  16       39.72       14.09     10.57 o 
   6  13  16       27.51        8.59      6.73 o 
   7  13  16      394.47      388.85     20.13 o 
   8  13  16      667.10      853.43     45.94 o 
  -8  14  16       48.45       45.71      9.29 o 
  -7  14  16       86.58       88.80     17.62 o 
  -6  14  16       24.80       28.04     10.02 o 
  -5  14  16      441.96      417.01     32.52 o 
  -4  14  16      206.47      185.72     23.67 o 
  -3  14  16      238.49      227.82     26.42 o 
  -2  14  16      335.48      314.36     30.52 o 
  -1  14  16      132.52      111.42     18.93 o 
   0  14  16       22.33       19.27     17.33 o 
   1  14  16     1667.76     1652.97    109.34 o 
   2  14  16     1663.51     1565.47    102.48 o 
   3  14  16      956.75      980.19     48.68 o 
   4  14  16      287.22      277.67     25.81 o 
   5  14  16       36.63       47.01     17.44 o 
   6  14  16      405.47      454.75     27.92 o 
   7  14  16       22.14       14.19      5.43 o 
  -7  15  16      114.99      102.41     14.94 o 
  -6  15  16       53.25       50.49     12.68 o 
  -5  15  16      207.36      185.75     19.31 o 
  -4  15  16      552.34      559.68     36.41 o 
  -3  15  16      243.81      217.97     24.17 o 
  -2  15  16        4.77       -2.94     10.63 o 
  -1  15  16       19.36       36.74     22.90 o 
   0  15  16       19.66       20.51     19.39 o 
   1  15  16      435.86      507.17     56.69 o 
   2  15  16       19.60        1.86     14.51 o 
   3  15  16      123.56      170.09     33.73 o 
   4  15  16       68.35       79.21     13.13 o 
   5  15  16      130.10      148.79     15.97 o 
   6  15  16       60.12       47.89      8.35 o 
   7  15  16       50.70       80.99     11.32 o 
  -6  16  16       12.16       12.81      7.90 o 
  -5  16  16       18.32       14.50      5.90 o 
  -4  16  16       58.69       66.43      8.84 o 
  -3  16  16       15.02       15.85     17.69 o 
  -2  16  16      135.06      118.56     27.32 o 
  -1  16  16      476.99      438.01     48.96 o 
   0  16  16      461.80      430.15     51.06 o 
   1  16  16      102.63      124.64     26.14 o 
   2  16  16       38.01       31.26     15.62 o 
   3  16  16      240.30      237.50     33.22 o 
   4  16  16       30.41       45.97     15.38 o 
   5  16  16       14.62        3.40     11.83 o 
  -4  17  16      211.78      188.97     19.76 o 
  -3  17  16       55.82       70.87     11.02 o 
  -2  17  16      158.47      180.91     26.87 o 
  -1  17  16        2.25        0.14      8.87 o 
   0  17  16      558.30      568.71     50.68 o 
   1  17  16      233.23      252.14     33.70 o 
   2  17  16      423.70      373.81     39.51 o 
   3  17  16      126.45      117.14     20.76 o 
   4  17  16      119.65      118.73     18.33 o 
   5  17  16       39.98       21.76      7.06 o 
  -2  18  16      685.41      613.75     26.42 o 
  -1  18  16      109.76       88.50     16.00 o 
   0  18  16       49.11       47.10     13.90 o 
   1  18  16      567.59      589.98     42.19 o 
   2  18  16      289.19      336.20     30.49 o 
   3  18  16       29.08       45.62     11.11 o 
   0  19  16      270.75      201.65     17.69 o 
 -12   1  17       27.85       14.49      5.19 o 
 -11   1  17        0.82       -4.52      7.97 o 
 -10   1  17      113.31       96.08     14.94 o 
  -9   1  17     1192.58     1182.93     37.10 o 
  -8   1  17     2454.33     2321.55     54.32 o 
  -7   1  17       86.00       76.70      8.92 o 
  -6   1  17        8.64        6.80      5.78 o 
  -5   1  17      847.78      992.14     28.73 o 
  -4   1  17     1018.37      922.00     61.58 o 
  -3   1  17       20.00       22.59     12.83 o 
  -2   1  17      680.82      712.87     66.19 o 
  -1   1  17      117.08       93.87     21.67 o 
   0   1  17       22.39       24.43     13.37 o 
   1   1  17      259.73      268.88     43.58 o 
   2   1  17       86.42       95.39     25.93 o 
   3   1  17        2.67       -3.89     18.92 o 
   4   1  17      115.23      114.59     14.50 o 
   5   1  17      134.90      106.90     12.55 o 
   6   1  17      265.26      256.20     21.94 o 
   7   1  17       31.76       24.60     18.06 o 
   8   1  17      174.00      159.71     17.56 o 
   9   1  17      260.30      277.04     26.70 o 
  10   1  17      318.53      317.86     16.27 o 
  11   1  17      242.85      182.59     14.09 o 
 -12   2  17       22.60        6.19      5.24 o 
 -11   2  17       22.69       21.44      8.78 o 
 -10   2  17       84.58       88.61     18.36 o 
  -9   2  17      151.58      157.49     17.32 o 
  -8   2  17      404.59      401.80     21.85 o 
  -7   2  17      120.99      135.83     11.99 o 
  -6   2  17      139.70      106.18      9.94 o 
  -5   2  17       60.63       33.56      6.25 o 
  -4   2  17        5.70       25.26     16.59 o 
  -3   2  17      640.97      668.63     63.87 o 
  -2   2  17     2041.79     1924.63    112.90 o 
  -1   2  17       35.52       37.49     19.21 o 
   0   2  17       53.48       38.15     16.94 o 
   1   2  17      733.80      745.88     68.70 o 
   2   2  17     1001.74     1119.76     85.65 o 
   3   2  17      187.59      130.77     29.93 o 
   4   2  17      810.06      794.31     34.73 o 
   5   2  17      807.64      762.21     38.58 o 
   6   2  17       14.44       32.76     17.17 o 
   7   2  17      238.97      248.96     28.63 o 
   8   2  17      138.14      153.02     19.18 o 
   9   2  17       17.59       16.29     10.39 o 
  10   2  17        3.65        2.00      4.00 o 
  11   2  17      320.44      296.72     29.44 o 
 -12   3  17       56.51       31.51      7.57 o 
 -11   3  17        7.65       -7.25      7.25 o 
 -10   3  17        5.16       14.74      8.17 o 
  -9   3  17      978.53     1026.26     41.74 o 
  -8   3  17      871.97      880.16     31.85 o 
  -7   3  17      656.74      685.53     26.40 o 
  -6   3  17      800.21      846.83     30.48 o 
  -5   3  17     2594.32     2669.10     55.21 o 
  -4   3  17     1795.88     1829.09    157.27 o 
  -3   3  17      223.24      193.43     36.20 o 
  -2   3  17     2072.42     2245.65    119.97 o 
  -1   3  17     2962.27     2932.95    197.85 o 
   0   3  17     4777.31     4856.95    185.91 o 
   1   3  17     4631.05     4796.25    184.68 o 
   2   3  17     3469.52     3617.27    158.37 o 
   3   3  17      226.05      291.54     41.98 o 
   4   3  17       66.17       38.24     10.63 o 
   5   3  17      163.20      188.60     20.79 o 
   6   3  17      865.15      819.80     44.28 o 
   7   3  17      692.61      686.38     40.39 o 
   8   3  17      201.08      180.72     22.98 o 
   9   3  17     2831.80     2992.28     66.21 o 
  10   3  17       57.90       40.96      9.48 o 
  11   3  17       17.17       10.63      5.31 o 
 -12   4  17      154.03      161.51     16.18 o 
 -11   4  17      591.81      645.02     26.72 o 
 -10   4  17      564.24      623.82     40.11 o 
  -9   4  17      220.22      231.94     19.59 o 
  -8   4  17      527.10      484.78     26.22 o 
  -7   4  17      173.63      104.64     14.45 o 
  -6   4  17      162.06      113.99     16.39 o 
  -5   4  17       95.52       66.07      8.35 o 
  -4   4  17       66.11       57.24      8.93 o 
  -3   4  17      175.83      165.38     34.51 o 
  -2   4  17     7621.81     8272.25    242.97 o 
  -1   4  17     9357.84    10220.59    604.72 o 
   0   4  17     2084.45     1940.43    114.29 o 
   1   4  17      145.25      166.08     58.90 o 
   2   4  17     4125.92     4117.70    171.96 o 
   3   4  17     1126.13      994.91     81.37 o 
   4   4  17     3308.10     3368.40     83.98 o 
   5   4  17      140.79      125.45     19.04 o 
   6   4  17     1146.70     1267.93     77.41 o 
   7   4  17     1340.19     1416.82     59.05 o 
   8   4  17     1083.10     1185.59     51.56 o 
   9   4  17       16.32       -2.25      7.42 o 
  10   4  17      451.47      444.04     26.99 o 
  11   4  17       43.13       27.52      7.46 o 
 -11   5  17       22.21       11.90      4.86 o 
 -10   5  17       23.13        8.77     11.38 o 
  -9   5  17      323.44      319.77     30.84 o 
  -8   5  17      466.36      429.80     23.99 o 
  -7   5  17      207.42      234.27     20.18 o 
  -6   5  17     1733.64     1544.20     84.30 o 
  -5   5  17      958.85      800.73     33.14 o 
  -4   5  17      880.73      799.07     30.62 o 
  -3   5  17     1215.50     1149.36     81.96 o 
  -2   5  17     3718.34     3841.08    158.06 o 
  -1   5  17       47.86       47.17     15.69 o 
   0   5  17     3971.24     3783.49    228.95 o 
   1   5  17     2587.78     2629.24    158.20 o 
   2   5  17       61.54       68.04     22.96 o 
   3   5  17       72.14       99.62     14.51 o 
   4   5  17      309.26      295.52     24.13 o 
   5   5  17      114.61       57.13     12.72 o 
   6   5  17       63.89       62.26     15.25 o 
   7   5  17        3.00        5.77     15.07 o 
   8   5  17      259.88      300.71     25.44 o 
   9   5  17     1968.14     2162.97    125.29 o 
  10   5  17     1109.70     1217.51     68.92 o 
  11   5  17      275.70      263.68     34.20 o 
 -11   6  17      631.24      646.77     58.77 o 
 -10   6  17      571.04      589.18     23.74 o 
  -9   6  17      132.32       83.59     11.66 o 
  -8   6  17      816.54      799.50     30.27 o 
  -7   6  17      195.00      131.70     11.64 o 
  -6   6  17      321.02      325.53     22.89 o 
  -5   6  17      838.47      745.31     31.84 o 
  -4   6  17     1144.91     1140.49     37.17 o 
  -3   6  17      699.60      670.53     35.92 o 
  -2   6  17     2863.78     3086.40    204.95 o 
  -1   6  17     6768.78     6643.92    307.00 o 
   0   6  17     1304.27     1352.97    130.03 o 
   1   6  17     1452.18     1393.19     97.32 o 
   2   6  17      815.82      706.41     40.16 o 
   3   6  17      258.29      197.09     20.17 o 
   4   6  17      207.18      144.72     17.81 o 
   5   6  17       86.25       85.19     14.99 o 
   6   6  17       45.85       47.02     12.67 o 
   7   6  17      503.15      472.32     31.98 o 
   8   6  17     1838.32     1938.20     79.17 o 
   9   6  17      131.68      169.97     22.94 o 
  10   6  17      380.28      404.09     22.13 o 
 -11   7  17      761.75      747.05     38.42 o 
 -10   7  17       75.30       81.38     10.22 o 
  -9   7  17      520.98      474.69     22.52 o 
  -8   7  17      569.75      535.60     23.91 o 
  -7   7  17      402.36      317.18     20.70 o 
  -6   7  17        2.47        0.45      8.72 o 
  -5   7  17     1380.78     1397.90     60.03 o 
  -4   7  17      791.85      731.47     42.52 o 
  -3   7  17      502.33      421.73     28.48 o 
  -2   7  17       15.77       26.25      6.69 o 
  -1   7  17       92.33      129.55     18.86 o 
   0   7  17      101.07       45.92     12.70 o 
   1   7  17      281.67      232.90     21.56 o 
   2   7  17     2335.76     2456.25     94.12 o 
   3   7  17      354.19      421.89     25.49 o 
   4   7  17      717.35      735.96     41.87 o 
   5   7  17      801.06      854.31     45.02 o 
   6   7  17      152.89      116.29     15.95 o 
   7   7  17      130.43      127.51     17.90 o 
   8   7  17      139.67      155.10     22.49 o 
   9   7  17      172.12      185.34     22.57 o 
  10   7  17       65.05       75.51      9.75 o 
 -10   8  17      291.32      342.74     23.85 o 
  -9   8  17      540.07      533.11     34.98 o 
  -8   8  17        2.90       -2.52     14.59 o 
  -7   8  17      169.72      163.34     24.10 o 
  -6   8  17      671.79      725.63     49.77 o 
  -5   8  17      194.02      216.05     27.59 o 
  -4   8  17        5.02       15.97      7.53 o 
  -3   8  17      571.45      581.63     30.94 o 
  -2   8  17     1319.33     1152.27     44.10 o 
  -1   8  17     5089.28     5583.82    128.18 o 
   0   8  17      189.49      159.77     17.76 o 
   1   8  17     1359.34     1454.11     66.91 o 
   2   8  17      318.16      281.08     25.98 o 
   3   8  17       88.17       59.57     11.95 o 
   4   8  17     1553.12     1590.80     65.66 o 
   5   8  17      735.15      689.83     40.44 o 
   6   8  17      157.43      133.88     24.22 o 
   7   8  17     1740.61     1788.61     78.58 o 
   8   8  17      466.23      455.55     37.44 o 
   9   8  17      517.55      705.78    130.37 o 
  10   8  17      424.19      451.77     27.62 o 
 -10   9  17        2.20       -0.48     12.17 o 
  -9   9  17      424.68      477.93     30.11 o 
  -8   9  17      341.37      369.83     43.98 o 
  -7   9  17       14.22       -3.11     10.30 o 
  -6   9  17       12.66       10.00      8.44 o 
  -5   9  17     2861.97     3087.90     89.73 o 
  -4   9  17      552.21      558.07     30.04 o 
  -3   9  17       26.42       20.26      8.47 o 
  -2   9  17        9.00       20.75     12.29 o 
  -1   9  17     3634.94     3821.95     83.96 o 
   0   9  17      964.99      990.56     48.49 o 
   1   9  17      321.77      339.72     42.07 o 
   2   9  17      626.41      676.82     50.91 o 
   3   9  17     2256.13     2467.79     88.45 o 
   4   9  17      598.18      566.87     36.39 o 
   5   9  17      276.94      354.16     29.05 o 
   6   9  17       27.01       23.16     15.08 o 
   7   9  17      260.07      298.95     31.40 o 
   8   9  17       10.83       30.97     36.67 o 
   9   9  17      667.14      725.19     45.77 o 
  10   9  17       50.86       35.81     11.11 o 
 -10  10  17      294.65      324.04     29.51 o 
  -9  10  17      120.84      107.33     23.83 o 
  -8  10  17        3.07      -12.92     14.38 o 
  -7  10  17      103.41      100.22     15.66 o 
  -6  10  17      540.16      499.97     31.47 o 
  -5  10  17       77.58       55.66     12.63 o 
  -4  10  17       45.01      172.97     24.91 o 
  -3  10  17      107.78      144.16     18.60 o 
  -2  10  17      215.38      239.37     25.42 o 
  -1  10  17     2566.40     2425.30     75.51 o 
   0  10  17     1469.31     1530.23     77.86 o 
   1  10  17       68.37       51.55     17.63 o 
   2  10  17     1443.34     1491.67     77.29 o 
   3  10  17      337.61      303.25     25.75 o 
   4  10  17      188.30      198.62     22.66 o 
   5  10  17        0.13       21.47     10.67 o 
   6  10  17      370.28      349.70     35.02 o 
   7  10  17      194.63      212.58     24.89 o 
   8  10  17     1548.71     1594.90    110.96 o 
   9  10  17       15.35       15.46      5.83 o 
  -9  11  17      165.97      200.59     28.29 o 
  -8  11  17       12.58       -1.08      7.68 o 
  -7  11  17        0.75        0.32      7.00 o 
  -6  11  17      518.51      499.87     35.80 o 
  -5  11  17        2.38        3.25      8.70 o 
  -4  11  17      591.95      599.04     44.98 o 
  -3  11  17      577.81      549.59     34.74 o 
  -2  11  17      376.39      356.00     36.14 o 
  -1  11  17       62.31       49.12     12.69 o 
   0  11  17      398.51      418.88     31.53 o 
   1  11  17        5.28        7.33     11.91 o 
   2  11  17      139.49      142.43     32.53 o 
   3  11  17       43.24       34.92     10.70 o 
   4  11  17      558.27      611.58     35.36 o 
   5  11  17       46.13       42.21     11.88 o 
   6  11  17       15.76        6.93      8.07 o 
   7  11  17       79.96       78.26     14.87 o 
   8  11  17       69.21       64.10     20.52 o 
   9  11  17       83.48       76.94     14.31 o 
  -9  12  17      184.86      159.14     21.36 o 
  -8  12  17      103.71       81.53     16.00 o 
  -7  12  17      201.25      209.47     19.52 o 
  -6  12  17       21.07       21.99     13.80 o 
  -5  12  17      250.26      215.19     24.36 o 
  -4  12  17      668.12      536.27     42.16 o 
  -3  12  17      160.57      217.42     28.78 o 
  -2  12  17       65.70       59.76     13.23 o 
  -1  12  17      399.47      406.03     30.73 o 
   0  12  17       30.09       19.79      8.55 o 
   1  12  17      495.91      527.30     51.83 o 
   2  12  17     1477.56     1457.29    152.54 o 
   3  12  17       12.73       14.78     10.07 o 
   4  12  17      450.08      442.37     29.87 o 
   5  12  17       84.85       86.51     12.98 o 
   6  12  17       52.05       34.57      7.92 o 
   7  12  17       80.35       97.69     13.21 o 
   8  12  17      335.04      344.41     49.88 o 
  -7  13  17      129.82      105.36     12.96 o 
  -6  13  17     1386.28     1491.08     56.75 o 
  -5  13  17     1167.24     1238.72     57.38 o 
  -4  13  17      585.42      518.38     39.38 o 
  -3  13  17      732.76      787.80     49.91 o 
  -2  13  17       85.61       74.20     16.35 o 
  -1  13  17      173.25      178.37     24.35 o 
   0  13  17       87.00       64.49     24.36 o 
   1  13  17       45.58       47.31     26.97 o 
   2  13  17      757.25      749.40     73.17 o 
   3  13  17       44.26       53.80     11.75 o 
   4  13  17      277.26      269.36     20.96 o 
   5  13  17      383.84      445.90     25.88 o 
   6  13  17      248.10      267.88     21.11 o 
   7  13  17       12.06       14.44      8.19 o 
   8  13  17      118.04      147.09     16.43 o 
  -8  14  17       17.31       18.41      9.18 o 
  -7  14  17      226.61      209.77     28.19 o 
  -6  14  17      297.95      315.47     22.65 o 
  -5  14  17       56.22       16.92     10.69 o 
  -4  14  17        9.36       -1.28     19.40 o 
  -3  14  17       32.74       42.99     11.97 o 
  -2  14  17       93.16       57.18     14.97 o 
  -1  14  17       71.10       59.01     19.28 o 
   0  14  17       30.43       36.76     19.68 o 
   1  14  17      393.91      418.19     52.75 o 
   2  14  17     1460.77     1352.34     91.21 o 
   3  14  17      162.86      131.55     16.54 o 
   4  14  17       20.62       18.83      9.69 o 
   5  14  17      409.59      457.87     28.62 o 
   6  14  17       92.40       93.05     11.97 o 
   7  14  17       91.17       80.85     12.16 o 
  -6  15  17       30.36       21.90      7.14 o 
  -5  15  17      201.15      226.72     20.15 o 
  -4  15  17      170.64      114.61     15.94 o 
  -3  15  17      222.65      228.32     23.01 o 
  -2  15  17      807.08      909.96     72.25 o 
  -1  15  17      233.74      236.49     37.70 o 
   0  15  17     1055.40     1082.36     83.45 o 
   1  15  17     2435.82     2604.16    129.35 o 
   2  15  17       34.03       41.37     16.64 o 
   3  15  17      105.85      100.88     23.92 o 
   4  15  17      278.24      323.76     23.60 o 
   5  15  17       74.81       46.54      8.15 o 
   6  15  17       40.47       21.64      8.29 o 
  -5  16  17       66.35       59.70      8.88 o 
  -4  16  17       63.61       55.78     13.95 o 
  -3  16  17      838.52      793.94     36.83 o 
  -2  16  17      222.31      215.56     33.47 o 
  -1  16  17     2354.46     2241.09    110.88 o 
   0  16  17      187.17      209.39     34.82 o 
   1  16  17      233.84      193.08     31.31 o 
   2  16  17     2336.07     2284.22    105.61 o 
   3  16  17      248.44      259.89     32.45 o 
   4  16  17       38.52       20.27     11.91 o 
   5  16  17        3.23        2.94      5.74 o 
  -4  17  17      306.70      291.25     21.79 o 
  -3  17  17      170.84      160.55     14.75 o 
  -2  17  17      782.66      800.50     50.99 o 
  -1  17  17       57.51       46.55     15.51 o 
   0  17  17     1566.29     1586.91     81.36 o 
   1  17  17     2739.42     2705.58    108.22 o 
   2  17  17      446.43      494.53     40.79 o 
   3  17  17        8.93        1.54      6.76 o 
   4  17  17      147.01      117.24     15.62 o 
  -2  18  17      732.65      592.29     22.43 o 
  -1  18  17      413.64      353.48     19.27 o 
   0  18  17       92.58       93.93     15.22 o 
   1  18  17       95.56      110.54     17.36 o 
   2  18  17      300.80      287.71     24.79 o 
 -12   0  18      115.06       76.16     11.33 o 
 -11   0  18       34.45       -0.72     16.81 o 
 -10   0  18      194.86      177.27     30.00 o 
  -9   0  18     3472.82     3480.83     90.94 o 
  -8   0  18     6234.48     6060.44    131.13 o 
  -7   0  18      631.17      643.64     38.62 o 
  -6   0  18      117.64       74.27     11.16 o 
  -5   0  18     1741.81     1759.31     55.12 o 
  -4   0  18       96.12       58.21     14.19 o 
  -3   0  18     2230.16     2002.07    161.49 o 
  -2   0  18      440.83      332.55     64.21 o 
  -1   0  18     3366.34     3261.21    216.82 o 
   0   0  18     1029.05      922.13    112.65 o 
   1   0  18     3604.79     3535.80    227.91 o 
   2   0  18     1189.50     1257.80    131.94 o 
   3   0  18     2139.10     2153.78    173.42 o 
   4   0  18      395.63      290.63     27.98 o 
   5   0  18      668.93      662.40     48.08 o 
   6   0  18      563.67      567.77     46.58 o 
   7   0  18     2289.28     2368.83     95.96 o 
   8   0  18     2679.35     3100.31    248.12 o 
   9   0  18      666.72      725.33     42.88 o 
  10   0  18      642.03      605.82     25.75 o 
 -12   1  18       99.38       63.97      7.03 o 
 -11   1  18       89.63       91.96     17.60 o 
 -10   1  18       16.67       14.99     10.88 o 
  -9   1  18      396.60      440.86     23.73 o 
  -8   1  18     3089.68     2927.11     60.86 o 
  -7   1  18     2958.97     2855.53     56.11 o 
  -6   1  18     4502.63     4563.24     67.86 o 
  -5   1  18      402.33      357.09     18.08 o 
  -4   1  18     5615.48     5525.26     84.16 o 
  -3   1  18     1211.09     1144.52     84.59 o 
  -2   1  18      595.00      402.67     60.65 o 
  -1   1  18       33.17       31.01     18.39 o 
   0   1  18      152.62       87.84     23.24 o 
   1   1  18     1589.24     1598.59    105.99 o 
   2   1  18     2294.74     2284.06    126.33 o 
   3   1  18     2980.84     3131.93    147.51 o 
   4   1  18       12.84       14.12      6.71 o 
   5   1  18      266.63      211.34     20.26 o 
   6   1  18      753.89      636.63     34.33 o 
   7   1  18      384.03      357.23     30.26 o 
   8   1  18        8.73       13.49      9.01 o 
   9   1  18      315.80      340.60     23.32 o 
  10   1  18     1614.51     1757.09     45.09 o 
  11   1  18      879.22      813.18     39.23 o 
 -11   2  18       20.31       -3.71     12.13 o 
 -10   2  18      674.38      697.81     29.66 o 
  -9   2  18     1786.29     1815.38     54.27 o 
  -8   2  18      101.44       86.09      9.56 o 
  -7   2  18       65.82       70.77      8.36 o 
  -6   2  18      526.19      502.01     21.99 o 
  -5   2  18      411.33      370.12     16.69 o 
  -4   2  18     2015.98     2129.24     41.89 o 
  -3   2  18        1.46      -14.85     14.85 o 
  -2   2  18      732.37      727.25     82.68 o 
  -1   2  18     3444.18     3214.60    150.10 o 
   0   2  18      803.09      684.91     82.81 o 
   1   2  18      271.69      336.82     46.93 o 
   2   2  18     2553.77     2838.14    143.13 o 
   3   2  18     2721.25     2602.05     93.24 o 
   4   2  18      141.54       81.70     13.56 o 
   5   2  18      411.59      341.33     34.71 o 
   6   2  18        0.24       -3.25     15.31 o 
   7   2  18       32.86        7.92     11.64 o 
   8   2  18      102.34       95.95     15.09 o 
   9   2  18      971.85     1004.78     47.36 o 
  10   2  18        5.54        3.56      4.08 o 
  11   2  18       10.64       22.67      9.33 o 
 -11   3  18       33.19        0.03      7.69 o 
 -10   3  18      218.30      251.76     16.88 o 
  -9   3  18       89.54      112.57     14.72 o 
  -8   3  18      566.72      547.62     24.49 o 
  -7   3  18     2631.62     2556.81     51.93 o 
  -6   3  18       16.62        7.69      7.19 o 
  -5   3  18      196.59      184.25     11.54 o 
  -4   3  18       40.43       13.50      7.02 o 
  -3   3  18      148.01      135.84     30.55 o 
  -2   3  18     1682.17     1641.53    102.44 o 
  -1   3  18      545.56      542.54     61.00 o 
   0   3  18      609.09      521.42     59.74 o 
   1   3  18     1379.39     1341.95     97.03 o 
   2   3  18     3027.07     2972.62    195.71 o 
   3   3  18       29.12       23.45      7.78 o 
   4   3  18      834.96      791.06     38.35 o 
   5   3  18     1146.08     1064.41     49.51 o 
   6   3  18     1933.55     1877.27     68.29 o 
   7   3  18      191.03      158.94     19.74 o 
   8   3  18        1.26       -2.02     10.09 o 
   9   3  18       60.99       77.66     10.20 o 
  10   3  18      313.60      352.36     21.76 o 
  11   3  18      334.04      314.25     23.53 o 
 -11   4  18      108.19       97.32      9.10 o 
 -10   4  18       80.28       67.30      7.54 o 
  -9   4  18       24.96        6.65      7.59 o 
  -8   4  18      131.29      140.37     14.40 o 
  -7   4  18     1300.36     1302.18     42.14 o 
  -6   4  18       82.10       38.33      7.23 o 
  -5   4  18      137.94      131.08     10.83 o 
  -4   4  18      182.79      182.82     13.11 o 
  -3   4  18       16.00       12.30      9.17 o 
  -2   4  18       73.02       42.25     15.49 o 
  -1   4  18      122.81      113.73     36.59 o 
   0   4  18     4439.08     4551.58    185.26 o 
   1   4  18      125.50      128.14     31.93 o 
   2   4  18        3.20       12.68      9.40 o 
   3   4  18       62.78       69.19     12.02 o 
   4   4  18      786.10      767.33     70.96 o 
   5   4  18       12.07       -5.10     10.13 o 
   6   4  18      924.78      925.36     46.99 o 
   7   4  18      378.94      354.18     28.24 o 
   8   4  18      107.48      145.17     17.63 o 
   9   4  18       55.62       53.23     11.54 o 
  10   4  18     1054.72     1058.17     34.75 o 
  11   4  18       19.28       30.15      7.44 o 
 -11   5  18       71.77       58.26      6.50 o 
 -10   5  18      360.11      390.14     19.15 o 
  -9   5  18       91.12       86.78     14.35 o 
  -8   5  18      824.36      805.80     28.31 o 
  -7   5  18       23.54       31.84      9.77 o 
  -6   5  18       90.34       52.21      9.84 o 
  -5   5  18      167.25      114.22     11.27 o 
  -4   5  18       16.28        9.24      8.76 o 
  -3   5  18      948.98      973.64     33.85 o 
  -2   5  18       53.48       74.18     11.58 o 
  -1   5  18     1526.03     1597.26    148.45 o 
   0   5  18       84.60       85.62     25.43 o 
   1   5  18     1661.32     1655.69     80.12 o 
   2   5  18        3.67       10.03     10.38 o 
   3   5  18       22.13       21.36      7.20 o 
   4   5  18      157.88      163.29     19.42 o 
   5   5  18     2154.06     2021.65     70.38 o 
   6   5  18       80.51       79.13     14.83 o 
   7   5  18      206.25      181.07     20.98 o 
   8   5  18        2.78       -9.88      9.88 o 
   9   5  18        4.70       11.52      9.28 o 
  10   5  18       33.06       41.58      7.53 o 
 -11   6  18       58.11       51.82      9.57 o 
 -10   6  18      226.19      236.83     13.70 o 
  -9   6  18        1.45       -7.49      7.49 o 
  -8   6  18      855.80      854.08     28.28 o 
  -7   6  18       11.42      -10.78     10.78 o 
  -6   6  18        2.37       -3.81      9.31 o 
  -5   6  18      345.12      292.28     19.49 o 
  -4   6  18      108.92      116.86     10.97 o 
  -3   6  18      132.22      138.02     12.34 o 
  -2   6  18      371.15      366.50     19.56 o 
  -1   6  18     2298.36     2632.23     74.94 o 
   0   6  18     5998.23     6913.39    135.36 o 
   1   6  18      423.67      472.05     27.60 o 
   2   6  18       99.30      119.46     16.19 o 
   3   6  18        5.25        5.50      9.25 o 
   4   6  18      382.67      364.11     29.28 o 
   5   6  18       27.89       24.89     10.78 o 
   6   6  18      152.08      128.90     18.35 o 
   7   6  18      407.20      427.81     30.62 o 
   8   6  18        4.93        8.61      7.81 o 
   9   6  18       21.50       18.12      9.27 o 
  10   6  18        8.31        3.26      5.08 o 
 -10   7  18        1.84       -6.72      7.02 o 
  -9   7  18       29.56       12.63      5.63 o 
  -8   7  18      251.32      260.70     14.54 o 
  -7   7  18       50.31       49.90     10.51 o 
  -6   7  18      401.34      363.07     23.84 o 
  -5   7  18      176.73      177.65     16.45 o 
  -4   7  18      918.34      921.60     47.90 o 
  -3   7  18      250.50      236.46     25.18 o 
  -2   7  18     2045.05     2000.85     58.95 o 
  -1   7  18      168.75      167.95     15.53 o 
   0   7  18     5969.37     6144.39    146.58 o 
   1   7  18      349.35      348.44     23.71 o 
   2   7  18      348.62      385.15     28.97 o 
   3   7  18      483.83      519.40     33.50 o 
   4   7  18      140.50      126.41     17.73 o 
   5   7  18       62.74       46.01     15.93 o 
   6   7  18      254.88      221.49     22.19 o 
   7   7  18       68.28       71.98     16.55 o 
   8   7  18       44.96       17.64     13.67 o 
   9   7  18       10.09       22.73      9.82 o 
  10   7  18      122.45       94.42     11.87 o 
 -10   8  18      788.98      762.69    113.11 o 
  -9   8  18      229.49      246.13     21.76 o 
  -8   8  18        8.49        7.13     11.34 o 
  -7   8  18        5.36       16.01      9.98 o 
  -6   8  18     1924.78     1695.18     78.23 o 
  -5   8  18      100.58       90.63     19.36 o 
  -4   8  18      697.79      684.18     41.66 o 
  -3   8  18       16.88       11.33      7.91 o 
  -2   8  18       27.06        3.55      7.01 o 
  -1   8  18     2788.92     2892.99    117.43 o 
   0   8  18     4636.73     4754.44    174.05 o 
   1   8  18      159.37      152.58     25.22 o 
   2   8  18      124.90      114.83     24.47 o 
   3   8  18     1014.17     1056.11     41.77 o 
   4   8  18      198.01      205.69     22.46 o 
   5   8  18     1560.53     1553.87     59.94 o 
   6   8  18       88.08       84.83     17.70 o 
   7   8  18      378.25      394.94     34.92 o 
   8   8  18      120.16      139.68     19.45 o 
   9   8  18      712.86      871.45     49.81 o 
  10   8  18       68.48       87.42     15.28 o 
 -10   9  18        7.75       -6.60      6.60 o 
  -9   9  18       50.42       66.25     20.35 o 
  -8   9  18      201.15      187.07     31.47 o 
  -7   9  18       72.12       59.54     19.47 o 
  -6   9  18      101.29       74.73     16.01 o 
  -5   9  18     1144.03     1149.88     65.02 o 
  -4   9  18      322.31      317.49     22.54 o 
  -3   9  18      100.45       53.06      9.50 o 
  -2   9  18     2725.63     2642.41     81.57 o 
  -1   9  18      273.24      246.70     25.73 o 
   0   9  18       38.85       35.24     16.98 o 
   1   9  18      388.70      405.12     63.61 o 
   2   9  18      819.39      923.15     59.00 o 
   3   9  18     1243.74     1302.96     53.49 o 
   4   9  18       19.18       27.04     11.59 o 
   5   9  18       42.49        8.79     12.01 o 
   6   9  18     2298.83     2254.68     87.87 o 
   7   9  18      261.07      255.18     27.33 o 
   8   9  18       24.10       60.72     30.20 o 
   9   9  18      189.66      250.82     19.91 o 
 -10  10  18      662.59      690.96     38.23 o 
  -9  10  18      540.96      565.71     47.65 o 
  -8  10  18       37.55       38.08     12.91 o 
  -7  10  18      120.59      163.37     31.67 o 
  -6  10  18       54.03       18.80     13.38 o 
  -5  10  18     1989.21     2290.91     90.67 o 
  -4  10  18      453.73      490.67     32.78 o 
  -3  10  18       31.41       28.85     16.97 o 
  -2  10  18      162.17      132.02     18.43 o 
  -1  10  18     3038.07     2937.96    117.25 o 
   0  10  18      376.71      408.96     31.67 o 
   1  10  18       13.61        4.70     15.06 o 
   2  10  18      346.31      339.45     35.59 o 
   3  10  18     4865.62     4898.24    144.37 o 
   4  10  18      630.14      755.82     43.88 o 
   5  10  18     1092.81     1268.36     50.32 o 
   6  10  18       46.33       60.69     14.64 o 
   7  10  18      759.79      843.95     46.17 o 
   8  10  18      931.96     1068.03    107.44 o 
   9  10  18      390.37      389.50     58.06 o 
  -9  11  18      299.53      307.72     31.13 o 
  -8  11  18     1202.02     1307.06     67.60 o 
  -7  11  18     1036.21     1177.02     59.79 o 
  -6  11  18       48.23       51.98     13.21 o 
  -5  11  18      254.78      257.89     28.12 o 
  -4  11  18      253.03      311.28     37.77 o 
  -3  11  18      144.18       79.09     13.39 o 
  -2  11  18     1019.31     1076.66     72.07 o 
  -1  11  18       47.76       25.50     11.14 o 
   0  11  18      233.38      243.88     23.69 o 
   1  11  18      859.93      792.65     54.60 o 
   2  11  18      314.65      241.17     30.21 o 
   3  11  18      406.93      468.55     30.57 o 
   4  11  18      303.12      281.13     23.24 o 
   5  11  18      201.83      165.25     17.79 o 
   6  11  18     1186.93     1201.88     93.48 o 
   7  11  18      606.99      699.98     67.61 o 
   8  11  18       12.41       12.91      6.35 o 
  -9  12  18     1146.65     1090.89     51.19 o 
  -8  12  18      502.05      500.47     44.87 o 
  -7  12  18       13.58       28.23      7.90 o 
  -6  12  18       69.09       51.01     12.56 o 
  -5  12  18      616.08      706.38     42.40 o 
  -4  12  18      430.31      477.34     40.91 o 
  -3  12  18      489.97      472.26     37.40 o 
  -2  12  18     1702.38     1745.98     62.69 o 
  -1  12  18      425.62      367.86     37.56 o 
   0  12  18     2258.25     2399.22     95.43 o 
   1  12  18      238.60      247.77     30.76 o 
   2  12  18      129.95      144.26     24.52 o 
   3  12  18     2263.64     2210.85     64.66 o 
   4  12  18      667.49      695.94     34.40 o 
   5  12  18      594.37      644.30     31.78 o 
   6  12  18       28.75       23.38      5.89 o 
   7  12  18      347.86      327.44     35.66 o 
   8  12  18      646.95      822.34     41.92 o 
  -8  13  18      379.71      424.42     35.94 o 
  -7  13  18      214.04      244.70     16.69 o 
  -6  13  18       20.42        9.27      8.16 o 
  -5  13  18      989.73     1009.91     63.55 o 
  -4  13  18       42.64       42.75     13.06 o 
  -3  13  18       64.76       27.30     28.35 o 
  -2  13  18       45.91       31.40     11.19 o 
  -1  13  18      399.89      359.56     50.91 o 
   0  13  18      783.01      857.92     76.86 o 
   1  13  18     2421.44     2673.98     98.05 o 
   2  13  18      177.44      151.58     23.06 o 
   3  13  18       53.98       51.96     13.52 o 
   4  13  18      118.97      106.36     13.10 o 
   5  13  18      214.26      217.05     16.75 o 
   6  13  18      894.72      969.50     31.42 o 
   7  13  18       63.83       53.40     12.56 o 
  -6  14  18      260.68      280.59     20.26 o 
  -5  14  18      888.04      932.66     54.05 o 
  -4  14  18      202.99      232.84     22.66 o 
  -3  14  18      582.01      499.14     35.56 o 
  -2  14  18      789.70      740.76     66.15 o 
  -1  14  18       80.70       60.71     20.05 o 
   0  14  18      207.67      226.19     37.82 o 
   1  14  18       20.67       14.56     16.42 o 
   2  14  18      278.33      268.27     39.47 o 
   3  14  18      118.30       79.36     22.53 o 
   4  14  18      458.32      486.88     28.68 o 
   5  14  18       29.28       28.95      7.79 o 
   6  14  18        7.76       -5.35      5.35 o 
  -7  15  18      160.68      162.55     18.21 o 
  -5  15  18      403.04      358.61     23.45 o 
  -4  15  18      285.46      291.91     23.68 o 
  -3  15  18       48.83       43.86     16.33 o 
  -2  15  18       27.29       14.15     16.45 o 
  -1  15  18        7.72        6.21     17.39 o 
   0  15  18     1247.58     1144.43     81.23 o 
   1  15  18      549.16      583.01     56.12 o 
   2  15  18       42.36       28.97     15.73 o 
   3  15  18       38.48       31.90     13.10 o 
   4  15  18       73.86       60.18     15.79 o 
   5  15  18       27.30       29.22      5.43 o 
  -4  16  18      220.11      215.61     23.75 o 
  -3  16  18       45.33       38.30      9.19 o 
  -2  16  18       39.90       60.96     17.82 o 
  -1  16  18       46.65       45.43     18.17 o 
   0  16  18      145.09      149.29     27.27 o 
   1  16  18      524.18      558.19     48.05 o 
   2  16  18        2.47       21.55     12.53 o 
   3  16  18       13.98       19.69      8.59 o 
   4  16  18       88.36       75.38     13.78 o 
  -3  17  18       18.41        0.38      6.01 o 
  -2  17  18        1.14       -1.10      4.47 o 
  -1  17  18        5.90       10.63      6.98 o 
   0  17  18      387.07      454.44     38.26 o 
   1  17  18        2.32       10.03     10.90 o 
   2  17  18       20.67        8.56      8.32 o
[truncated: 108,053 more chars]
